# Supplementary material for: 5-(4-Bromo­phen­yl)-3-(4-fluoro­phen­yl)-1-phenyl-4,5-dihydro-1H-pyrazole
Source: Acta Crystallogr Sect E Struct Rep Online. 2012 Aug 11;68(Pt 9):o2680. doi: 10.1107/S160053681203454X (PMC3435702; doi:10.1107/S160053681203454X)
Supplement: Supplementary file 1 [file e-68-o2680-sup1.cif]

##############################################################################
#                                                                            #
# This CIF contains the data in a paper accepted for publication in          #
# Acta Crystallographica Section E. It conforms to the requirements of       #
# Notes for Authors for Acta Crystallographica Section E, and has been       #
# peer reviewed under the auspices of the IUCr Commission on Journals.       #
#                                                                            #
# Full details of the Crystallographic Information File format               #
# are given in the paper "The Crystallographic Information File (CIF):       #
# a New Standard Archive File for Crystallography" by S. R. Hall, F. H.      #
# Allen and I. D. Brown [Acta Cryst. (1991), A47, 655-685].                  #
#                                                                            #
# The current version of the core CIF dictionary is obtainable from          #
# ftp://ftp.iucr.org/pub/cif_core.dic.                                       #
#                                                                            #
# Software is freely available for graphical display of the structure(s)     #
# in this CIF. For information consult the CIF software page                 #
# http://www.iucr.org/resources/cif/software.                                #
#                                                                            #
# This file may be used for bona fide research purposes within the           #
# scientific community so long as proper attribution is given to the journal # 
# article from which it was obtained.                                        #
#                                                                            #
##############################################################################
data_global
_audit_creation_method     'form.cif (version 2.0)'
_journal_data_validation_number     ?
_journal_date_recd_electronic     2012-07-26
_journal_date_accepted     2012-08-03
_journal_name_full     'Acta Crystallographica, Section E'
_journal_year     2012
_journal_volume     68
_journal_issue      9
_journal_page_first     o2680
_journal_page_last     o2680
_journal_paper_category     QO
_journal_paper_doi     10.1107/S160053681203454X
_journal_coeditor_code     IS5174
_publ_contact_author_name     'Prof. Fun, Hoong-Kun'
_publ_contact_author_address
;
      X-ray Crystallography Unit
      School of Physics
      Universiti Sains Malaysia
      11800 USM, Penang
      MALAYSIA
;
_publ_contact_author_email     'hkfun@usm.my'
_publ_contact_author_fax     '604 6579150'
_publ_contact_author_phone     '604 6533652'
_publ_section_title
;
5-(4-Bromophenyl)-3-(4-fluorophenyl)-1-phenyl-4,5-dihydro-1<i>H</i>-pyrazole
;
loop_
    _publ_author_name
    _publ_author_footnote
    _publ_author_address
    'Fun, Hoong-Kun'
;
Thomson Reuters ResearcherID: A-3561-2009.
;
;
X-ray Crystallography Unit
School of Physics
Universiti Sains Malaysia
11800 USM, Penang
Malaysia
;
    'Tze Shyang Chia' ?
;
X-ray Crystallography Unit
School of Physics
Universiti Sains Malaysia
11800 USM, Penang
Malaysia
;
    'M. Sapnakumari' ?
;
Department of Studies in Chemistry
Mangalore University
Mangalagangotri 574 199
India
;
    'B. Narayana' ?
;
Department of Studies in Chemistry
Mangalore University
Mangalagangotri 574 199
India
;
    'B. K. Sarojini' ?
;
Department of Chemistry
P. A. College of Engineering
Nadupadavu
Mangalore 574 153
India
;
data_I
_audit_creation_method     SHELXL-97
_chemical_name_systematic
;
5-(4-Bromophenyl)-3-(4-fluorophenyl)-1-phenyl-4,5-dihydro-1<i>H</i>-pyrazole
;
_chemical_name_common     ?
_chemical_formula_moiety     'C21 H16 Br F N2'
_chemical_formula_sum     'C21 H16 Br F N2'
_chemical_formula_iupac     'C21 H16 Br F N2'
_chemical_formula_weight     395.27
_chemical_melting_point     ?
_symmetry_cell_setting     monoclinic
_symmetry_space_group_name_H-M     'P 21/c'
_symmetry_space_group_name_Hall     '-P 2ybc'
loop_
    _symmetry_equiv_pos_as_xyz
    'x, y, z'
    '-x, y+1/2, -z+1/2'
    '-x, -y, -z'
    'x, -y-1/2, z-1/2'
_cell_length_a     20.5345(5)
_cell_length_b     5.26890(10)
_cell_length_c     16.1929(5)
_cell_angle_alpha     90.00
_cell_angle_beta     104.443(2)
_cell_angle_gamma     90.00
_cell_volume     1696.61(7)
_cell_formula_units_Z     4
_cell_measurement_reflns_used     4161
_cell_measurement_theta_min     2.88
_cell_measurement_theta_max     30.01
_cell_measurement_temperature     100.0(10)
_exptl_crystal_description     'block'
_exptl_crystal_colour     'orange'
_exptl_crystal_size_max     0.25
_exptl_crystal_size_mid     0.13
_exptl_crystal_size_min     0.09
_exptl_crystal_density_diffrn     1.547
_exptl_crystal_density_meas     ?
_exptl_crystal_density_method     'not measured'
_exptl_crystal_F_000     800
_exptl_absorpt_coefficient_mu     2.438
_exptl_absorpt_correction_type     multi-scan
_exptl_absorpt_process_details     '(<i>SADABS</i>; Bruker, 2009)'
_exptl_absorpt_correction_T_min     0.5831
_exptl_absorpt_correction_T_max     0.8177
_exptl_special_details
;
The crystal was placed in the cold stream of an Oxford Cryosystems Cobra
open-flow nitrogen cryostat (Cosier & Glazer, 1986) operating at 100.0 (1) K.
;
_diffrn_ambient_temperature     100.0(10)
_diffrn_radiation_type     MoK\a
_diffrn_radiation_wavelength     0.71073
_diffrn_radiation_source     'fine-focus sealed tube'
_diffrn_radiation_monochromator     graphite
_diffrn_measurement_device_type
;
Bruker SMART APEXII CCD area-detector
;
_diffrn_measurement_method     '\f and \w scans'
_diffrn_detector_area_resol_mean     ?
_diffrn_reflns_number     16716
_diffrn_reflns_av_R_equivalents     0.0476
_diffrn_reflns_av_sigmaI/netI     0.0533
_diffrn_reflns_theta_min     2.05
_diffrn_reflns_theta_max     30.16
_diffrn_reflns_theta_full     30.16
_diffrn_measured_fraction_theta_max     0.991
_diffrn_measured_fraction_theta_full     0.991
_diffrn_reflns_limit_h_min     -29
_diffrn_reflns_limit_h_max     28
_diffrn_reflns_limit_k_min     -7
_diffrn_reflns_limit_k_max     7
_diffrn_reflns_limit_l_min     -20
_diffrn_reflns_limit_l_max     22
_diffrn_standards_number     0
_diffrn_standards_interval_count     .
_diffrn_standards_interval_time     .
_diffrn_standards_decay_%     ?
_refine_special_details
;
Refinement of <i>F</i>^2^ against ALL reflections. The weighted <i>R</i>-factor
<i>wR</i> and goodness of fit <i>S</i> are based on <i>F</i>^2^, conventional
<i>R</i>-factors <i>R</i> are based on <i>F</i>, with <i>F</i> set to zero for
negative <i>F</i>^2^. The threshold expression of <i>F</i>^2^ >
\s(<i>F</i>^2^) is used only for calculating <i>R</i>-factors(gt) <i>etc</i>.
and is not relevant to the choice of reflections for refinement.
<i>R</i>-factors based on <i>F</i>^2^ are statistically about twice as large
as those based on <i>F</i>, and <i>R</i>- factors based on ALL data will be
even larger.
;
_reflns_number_total     4974
_reflns_number_gt     3761
_reflns_threshold_expression     I>2\s(I)
_refine_ls_structure_factor_coef     Fsqd
_refine_ls_matrix_type     full
_refine_ls_R_factor_all     0.0774
_refine_ls_R_factor_gt     0.0514
_refine_ls_wR_factor_gt     0.1034
_refine_ls_wR_factor_ref     0.1134
_refine_ls_goodness_of_fit_ref     1.014
_refine_ls_restrained_S_all     1.093
_refine_ls_number_reflns     4974
_refine_ls_number_parameters     263
_refine_ls_number_restraints     130
_refine_ls_hydrogen_treatment     constr
_refine_ls_weighting_scheme     calc
_refine_ls_weighting_details
         'calc w=1/[\s^2^(Fo^2^)+(0.0403P)^2^+3.9007P] where P=(Fo^2^+2Fc^2^)/3'
_atom_sites_solution_hydrogens     geom
_atom_sites_solution_primary     direct
_atom_sites_solution_secondary     difmap
_refine_ls_shift/su_max     0.001
_refine_ls_shift/su_mean     0.000
_refine_diff_density_max     1.257
_refine_diff_density_min     -0.991
_refine_ls_extinction_method     none
_refine_ls_extinction_coef     ?
loop_
    _atom_type_symbol
    _atom_type_description
    _atom_type_scat_dispersion_real
    _atom_type_scat_dispersion_imag
    _atom_type_scat_source
    'C' 'C' 0.0033 0.0016
                         'International Tables Vol C Tables 4.2.6.8 and 6.1.1.4'
    'H' 'H' 0.0000 0.0000
                         'International Tables Vol C Tables 4.2.6.8 and 6.1.1.4'
    'N' 'N' 0.0061 0.0033
                         'International Tables Vol C Tables 4.2.6.8 and 6.1.1.4'
    'F' 'F' 0.0171 0.0103
                         'International Tables Vol C Tables 4.2.6.8 and 6.1.1.4'
    'Br' 'Br' -0.2901 2.4595
                         'International Tables Vol C Tables 4.2.6.8 and 6.1.1.4'
_computing_data_collection     'APEX2 (Bruker, 2009)'
_computing_cell_refinement     'SAINT (Bruker, 2009)'
_computing_data_reduction     'SAINT (Bruker, 2009)'
_computing_structure_solution     'SHELXTL (Sheldrick, 2008)'
_computing_structure_refinement     'SHELXTL (Sheldrick, 2008)'
_computing_molecular_graphics     'SHELXTL (Sheldrick, 2008)'
_computing_publication_material
;
SHELXTL (Sheldrick, 2008) and PLATON (Spek, 2009)
;
loop_
    _atom_site_type_symbol
    _atom_site_label
    _atom_site_fract_x
    _atom_site_fract_y
    _atom_site_fract_z
    _atom_site_U_iso_or_equiv
    _atom_site_adp_type
    _atom_site_calc_flag
    _atom_site_refinement_flags
    _atom_site_occupancy
    _atom_site_symmetry_multiplicity
    _atom_site_disorder_assembly
    _atom_site_disorder_group
    Br Br1 0.438172(16) 0.29092(7) 0.31781(2) 0.02527(11) Uani d . 1 1 . .
    F F1 1.03501(11) 1.0361(5) 0.31750(17) 0.0482(7) Uani d . 1 1 A .
    N N1 0.76496(13) 0.5313(5) 0.52597(18) 0.0205(6) Uani d . 1 1 . .
    N N2 0.82467(12) 0.5535(5) 0.50180(17) 0.0189(5) Uani d . 1 1 . .
    C C1 0.58983(16) 0.7495(6) 0.4593(2) 0.0198(6) Uani d . 1 1 . .
    H H1A 0.5930 0.8942 0.4951 0.024 Uiso calc R 1 1 . .
    C C2 0.52691(16) 0.6511(6) 0.4199(2) 0.0210(7) Uani d . 1 1 . .
    H H2A 0.4872 0.7281 0.4282 0.025 Uiso calc R 1 1 . .
    C C3 0.52306(15) 0.4394(6) 0.3684(2) 0.0194(6) Uani d . 1 1 . .
    C C4 0.58002(16) 0.3298(6) 0.3531(2) 0.0212(6) Uani d . 1 1 . .
    H H4A 0.5765 0.1866 0.3166 0.025 Uiso calc R 1 1 . .
    C C5 0.64254(16) 0.4316(6) 0.3919(2) 0.0202(6) Uani d . 1 1 . .
    H H5A 0.6819 0.3593 0.3808 0.024 Uiso calc R 1 1 . .
    C C6 0.64832(15) 0.6383(6) 0.4469(2) 0.0175(6) Uani d . 1 1 . .
    C C7 0.71689(15) 0.7394(6) 0.4928(2) 0.0184(6) Uani d . 1 1 . .
    H H7A 0.7125 0.8523 0.5408 0.022 Uiso calc R 1 1 . .
    C C8 0.75404(15) 0.8818(6) 0.4346(2) 0.0193(6) Uani d . 1 1 . .
    H H8A 0.7292 0.8694 0.3740 0.023 Uiso calc R 1 1 . .
    H H8B 0.7606 1.0630 0.4508 0.023 Uiso calc R 1 1 . .
    C C9 0.82035(15) 0.7440(6) 0.4509(2) 0.0183(6) Uani d . 1 1 A .
    C C10 0.76131(15) 0.3686(6) 0.59269(19) 0.0171(6) Uani d . 1 1 . .
    C C11 0.81265(15) 0.1909(6) 0.6237(2) 0.0202(6) Uani d . 1 1 . .
    H H11A 0.8515 0.1880 0.6020 0.024 Uiso calc R 1 1 . .
    C C12 0.80621(16) 0.0197(6) 0.6863(2) 0.0232(7) Uani d . 1 1 . .
    H H12A 0.8408 -0.1014 0.7068 0.028 Uiso calc R 1 1 . .
    C C13 0.75020(17) 0.0222(7) 0.7196(2) 0.0237(7) Uani d . 1 1 . .
    H H13A 0.7461 -0.0966 0.7621 0.028 Uiso calc R 1 1 . .
    C C14 0.70032(16) 0.2001(7) 0.6900(2) 0.0238(7) Uani d . 1 1 . .
    H H14A 0.6620 0.2038 0.7129 0.029 Uiso calc R 1 1 . .
    C C15 0.70535(16) 0.3739(6) 0.6272(2) 0.0213(6) Uani d . 1 1 . .
    H H15A 0.6708 0.4958 0.6078 0.026 Uiso calc R 1 1 . .
    C C16 0.87551(16) 0.8212(6) 0.4136(2) 0.0228(7) Uani d DU 1 1 . .
    C C19 0.98129(18) 0.9645(7) 0.3479(2) 0.0333(8) Uani d DU 1 1 . .
    C C17 0.8674(3) 0.9700(12) 0.3440(4) 0.0143(13) Uani d PDU 0.516(8) 1 A 1
    H H17A 0.8232 1.0218 0.3153 0.017 Uiso calc PR 0.516(8) 1 A 1
    C C18 0.9209(4) 1.0507(15) 0.3126(5) 0.0138(14) Uani d PDU 0.516(8) 1 A 1
    H H18A 0.9139 1.1664 0.2662 0.017 Uiso calc PR 0.516(8) 1 A 1
    C C20 0.9970(4) 0.8198(14) 0.4250(5) 0.0348(17) Uani d PDU 0.516(8) 1 A 1
    H H20A 1.0420 0.7748 0.4526 0.042 Uiso calc PR 0.516(8) 1 A 1
    C C21 0.9429(3) 0.7482(13) 0.4575(5) 0.0287(16) Uani d PDU 0.516(8) 1 A 1
    H H21A 0.9505 0.6513 0.5085 0.034 Uiso calc PR 0.516(8) 1 A 1
    C C17X 0.8755(4) 1.0417(15) 0.3726(4) 0.0186(15) Uani d PDU 0.484(8) 1 A 2
    H H17B 0.8387 1.1544 0.3684 0.022 Uiso calc PR 0.484(8) 1 A 2
    C C18X 0.9274(5) 1.1126(19) 0.3360(5) 0.0211(17) Uani d PDU 0.484(8) 1 A 2
    H H18B 0.9243 1.2636 0.3031 0.025 Uiso calc PR 0.484(8) 1 A 2
    C C20X 0.9841(3) 0.7160(14) 0.3859(4) 0.0226(14) Uani d PDU 0.484(8) 1 A 2
    H H20B 1.0210 0.6052 0.3878 0.027 Uiso calc PR 0.484(8) 1 A 2
    C C21X 0.9309(3) 0.6444(14) 0.4195(4) 0.0200(14) Uani d PDU 0.484(8) 1 A 2
    H H21B 0.9307 0.4834 0.4458 0.024 Uiso calc PR 0.484(8) 1 A 2
loop_
    _atom_site_aniso_label
    _atom_site_aniso_U_11
    _atom_site_aniso_U_22
    _atom_site_aniso_U_33
    _atom_site_aniso_U_12
    _atom_site_aniso_U_13
    _atom_site_aniso_U_23
    Br1 0.01981(15) 0.03041(18) 0.02509(18) -0.00327(13) 0.00464(12)
                                                                    -0.00043(15)
    F1 0.0264(11) 0.0682(17) 0.0583(16) 0.0129(11) 0.0263(11) 0.0328(14)
    N1 0.0165(12) 0.0241(14) 0.0221(14) 0.0036(10) 0.0071(11) 0.0078(11)
    N2 0.0164(11) 0.0212(14) 0.0202(14) 0.0005(10) 0.0064(10) 0.0037(11)
    C1 0.0255(15) 0.0129(16) 0.0224(15) 0.0022(11) 0.0084(13) -0.0011(12)
    C2 0.0204(14) 0.0199(16) 0.0258(17) 0.0022(11) 0.0114(13) 0.0010(13)
    C3 0.0180(13) 0.0225(16) 0.0182(15) -0.0019(11) 0.0051(12) 0.0032(13)
    C4 0.0254(15) 0.0202(17) 0.0179(15) 0.0027(12) 0.0050(12) -0.0005(12)
    C5 0.0201(14) 0.0223(16) 0.0182(15) 0.0072(12) 0.0050(12) 0.0003(12)
    C6 0.0192(14) 0.0164(14) 0.0174(15) 0.0020(11) 0.0057(12) 0.0026(11)
    C7 0.0182(13) 0.0170(16) 0.0198(15) 0.0027(11) 0.0043(12) 0.0004(12)
    C8 0.0207(14) 0.0174(14) 0.0209(16) 0.0019(11) 0.0073(12) 0.0021(12)
    C9 0.0192(13) 0.0164(16) 0.0193(15) 0.0014(11) 0.0048(12) 0.0010(12)
    C10 0.0183(13) 0.0182(14) 0.0132(14) -0.0042(11) 0.0008(11) 0.0002(11)
    C11 0.0168(13) 0.0219(15) 0.0203(15) -0.0022(12) 0.0017(12) 0.0010(13)
    C12 0.0214(15) 0.0212(16) 0.0233(17) -0.0021(12) -0.0015(13) 0.0038(13)
    C13 0.0279(16) 0.0258(17) 0.0165(16) -0.0049(13) 0.0039(13) 0.0062(13)
    C14 0.0247(15) 0.0282(17) 0.0197(16) -0.0057(13) 0.0082(13) 0.0009(14)
    C15 0.0218(14) 0.0231(16) 0.0193(16) 0.0006(12) 0.0055(13) 0.0012(13)
    C16 0.0207(14) 0.0230(16) 0.0251(16) 0.0023(12) 0.0066(12) 0.0045(13)
    C19 0.0246(16) 0.042(2) 0.038(2) 0.0051(15) 0.0157(15) 0.0160(17)
    C17 0.011(2) 0.022(3) 0.007(3) -0.002(2) -0.004(2) 0.002(2)
    C18 0.015(3) 0.020(4) 0.005(3) -0.004(2) 0.000(3) -0.001(2)
    C20 0.023(3) 0.041(4) 0.040(4) 0.003(3) 0.005(3) 0.014(3)
    C21 0.026(3) 0.033(4) 0.028(3) 0.003(3) 0.006(3) 0.012(3)
    C17X 0.018(3) 0.018(3) 0.019(4) 0.001(3) 0.004(3) 0.000(3)
    C18X 0.026(3) 0.022(4) 0.013(4) -0.004(3) 0.001(3) 0.000(3)
    C20X 0.022(3) 0.026(3) 0.020(3) 0.001(3) 0.006(2) -0.005(3)
    C21X 0.027(3) 0.020(3) 0.014(3) -0.001(2) 0.005(2) -0.005(2)
_geom_special_details
;
All e.s.d.'s (except the e.s.d. in the dihedral angle between two l.s. planes)
are estimated using the full covariance matrix. The cell e.s.d.'s are taken
into account individually in the estimation of e.s.d.'s in distances, angles
and torsion angles; correlations between e.s.d.'s in cell parameters are only
used when they are defined by crystal symmetry. An approximate (isotropic)
treatment of cell e.s.d.'s is used for estimating e.s.d.'s involving l.s.
planes.
;
loop_
    _geom_bond_atom_site_label_1
    _geom_bond_atom_site_label_2
    _geom_bond_site_symmetry_2
    _geom_bond_distance
    _geom_bond_publ_flag
    Br1 C3 . 1.900(3) ?
    F1 C19 . 1.368(4) ?
    N1 N2 . 1.382(3) ?
    N1 C10 . 1.395(4) ?
    N1 C7 . 1.484(4) ?
    N2 C9 . 1.288(4) ?
    C1 C2 . 1.391(5) ?
    C1 C6 . 1.395(4) ?
    C1 H1A . 0.9500 ?
    C2 C3 . 1.383(5) ?
    C2 H2A . 0.9500 ?
    C3 C4 . 1.381(4) ?
    C4 C5 . 1.389(4) ?
    C4 H4A . 0.9500 ?
    C5 C6 . 1.393(4) ?
    C5 H5A . 0.9500 ?
    C6 C7 . 1.516(4) ?
    C7 C8 . 1.546(4) ?
    C7 H7A . 1.0000 ?
    C8 C9 . 1.507(4) ?
    C8 H8A . 0.9900 ?
    C8 H8B . 0.9900 ?
    C9 C16 . 1.467(4) ?
    C10 C15 . 1.398(4) ?
    C10 C11 . 1.406(4) ?
    C11 C12 . 1.388(5) ?
    C11 H11A . 0.9500 ?
    C12 C13 . 1.386(5) ?
    C12 H12A . 0.9500 ?
    C13 C14 . 1.383(5) ?
    C13 H13A . 0.9500 ?
    C14 C15 . 1.391(5) ?
    C14 H14A . 0.9500 ?
    C15 H15A . 0.9500 ?
    C16 C17X . 1.338(9) ?
    C16 C17 . 1.349(8) ?
    C16 C21 . 1.441(7) ?
    C16 C21X . 1.454(7) ?
    C19 C18 . 1.310(9) ?
    C19 C18X . 1.328(11) ?
    C19 C20 . 1.429(8) ?
    C19 C20X . 1.442(8) ?
    C17 C18 . 1.389(9) ?
    C17 H17A . 0.9500 ?
    C18 H18A . 0.9500 ?
    C20 C21 . 1.395(9) ?
    C20 H20A . 0.9500 ?
    C21 H21A . 0.9500 ?
    C17X C18X . 1.394(10) ?
    C17X H17B . 0.9500 ?
    C18X H18B . 0.9500 ?
    C20X C21X . 1.389(9) ?
    C20X H20B . 0.9500 ?
    C21X H21B . 0.9500 ?
loop_
    _geom_angle_atom_site_label_1
    _geom_angle_atom_site_label_2
    _geom_angle_atom_site_label_3
    _geom_angle_site_symmetry_1
    _geom_angle_site_symmetry_3
    _geom_angle
    _geom_angle_publ_flag
    N2 N1 C10 . . 119.6(2) ?
    N2 N1 C7 . . 113.1(2) ?
    C10 N1 C7 . . 125.1(3) ?
    C9 N2 N1 . . 108.8(2) ?
    C2 C1 C6 . . 120.8(3) ?
    C2 C1 H1A . . 119.6 ?
    C6 C1 H1A . . 119.6 ?
    C3 C2 C1 . . 118.9(3) ?
    C3 C2 H2A . . 120.5 ?
    C1 C2 H2A . . 120.5 ?
    C4 C3 C2 . . 121.5(3) ?
    C4 C3 Br1 . . 118.5(2) ?
    C2 C3 Br1 . . 120.0(2) ?
    C3 C4 C5 . . 119.1(3) ?
    C3 C4 H4A . . 120.5 ?
    C5 C4 H4A . . 120.5 ?
    C4 C5 C6 . . 120.9(3) ?
    C4 C5 H5A . . 119.6 ?
    C6 C5 H5A . . 119.6 ?
    C5 C6 C1 . . 118.8(3) ?
    C5 C6 C7 . . 120.6(3) ?
    C1 C6 C7 . . 120.6(3) ?
    N1 C7 C6 . . 111.7(2) ?
    N1 C7 C8 . . 101.2(2) ?
    C6 C7 C8 . . 114.3(3) ?
    N1 C7 H7A . . 109.8 ?
    C6 C7 H7A . . 109.8 ?
    C8 C7 H7A . . 109.8 ?
    C9 C8 C7 . . 102.8(2) ?
    C9 C8 H8A . . 111.2 ?
    C7 C8 H8A . . 111.2 ?
    C9 C8 H8B . . 111.2 ?
    C7 C8 H8B . . 111.2 ?
    H8A C8 H8B . . 109.1 ?
    N2 C9 C16 . . 122.8(3) ?
    N2 C9 C8 . . 113.7(3) ?
    C16 C9 C8 . . 123.4(3) ?
    N1 C10 C15 . . 120.4(3) ?
    N1 C10 C11 . . 120.4(3) ?
    C15 C10 C11 . . 119.2(3) ?
    C12 C11 C10 . . 119.7(3) ?
    C12 C11 H11A . . 120.2 ?
    C10 C11 H11A . . 120.2 ?
    C13 C12 C11 . . 121.1(3) ?
    C13 C12 H12A . . 119.4 ?
    C11 C12 H12A . . 119.4 ?
    C14 C13 C12 . . 119.1(3) ?
    C14 C13 H13A . . 120.4 ?
    C12 C13 H13A . . 120.4 ?
    C13 C14 C15 . . 121.1(3) ?
    C13 C14 H14A . . 119.5 ?
    C15 C14 H14A . . 119.5 ?
    C14 C15 C10 . . 119.8(3) ?
    C14 C15 H15A . . 120.1 ?
    C10 C15 H15A . . 120.1 ?
    C17X C16 C21 . . 110.9(4) ?
    C17 C16 C21 . . 118.1(5) ?
    C17X C16 C21X . . 119.5(5) ?
    C17 C16 C21X . . 111.1(4) ?
    C17X C16 C9 . . 122.7(4) ?
    C17 C16 C9 . . 123.9(4) ?
    C21 C16 C9 . . 117.9(4) ?
    C21X C16 C9 . . 117.8(4) ?
    C18 C19 F1 . . 120.5(5) ?
    C18X C19 F1 . . 120.2(5) ?
    C18 C19 C20 . . 123.3(5) ?
    C18X C19 C20 . . 116.0(5) ?
    F1 C19 C20 . . 115.8(4) ?
    C18 C19 C20X . . 115.7(5) ?
    C18X C19 C20X . . 122.6(6) ?
    F1 C19 C20X . . 117.0(4) ?
    C16 C17 C18 . . 122.7(6) ?
    C16 C17 H17A . . 118.7 ?
    C18 C17 H17A . . 118.7 ?
    C19 C18 C17 . . 118.9(7) ?
    C19 C18 H18A . . 120.6 ?
    C17 C18 H18A . . 120.6 ?
    C21 C20 C19 . . 116.5(6) ?
    C21 C20 H20A . . 121.7 ?
    C19 C20 H20A . . 121.7 ?
    C20 C21 C16 . . 119.9(6) ?
    C20 C21 H21A . . 120.0 ?
    C16 C21 H21A . . 120.0 ?
    C16 C17X C18X . . 122.6(7) ?
    C16 C17X H17B . . 118.7 ?
    C18X C17X H17B . . 118.7 ?
    C19 C18X C17X . . 118.6(8) ?
    C19 C18X H18B . . 120.7 ?
    C17X C18X H18B . . 120.7 ?
    C21X C20X C19 . . 117.5(6) ?
    C21X C20X H20B . . 121.2 ?
    C19 C20X H20B . . 121.2 ?
    C20X C21X C16 . . 118.6(6) ?
    C20X C21X H21B . . 120.7 ?
    C16 C21X H21B . . 120.7 ?
loop_
    _geom_torsion_atom_site_label_1
    _geom_torsion_atom_site_label_2
    _geom_torsion_atom_site_label_3
    _geom_torsion_atom_site_label_4
    _geom_torsion_site_symmetry_1
    _geom_torsion_site_symmetry_2
    _geom_torsion_site_symmetry_3
    _geom_torsion_site_symmetry_4
    _geom_torsion
    _geom_torsion_publ_flag
    C10 N1 N2 C9 . . . . -168.5(3) ?
    C7 N1 N2 C9 . . . . -4.5(4) ?
    C6 C1 C2 C3 . . . . 0.4(5) ?
    C1 C2 C3 C4 . . . . -2.2(5) ?
    C1 C2 C3 Br1 . . . . 177.1(2) ?
    C2 C3 C4 C5 . . . . 1.4(5) ?
    Br1 C3 C4 C5 . . . . -177.9(2) ?
    C3 C4 C5 C6 . . . . 1.3(5) ?
    C4 C5 C6 C1 . . . . -3.0(5) ?
    C4 C5 C6 C7 . . . . 176.6(3) ?
    C2 C1 C6 C5 . . . . 2.2(5) ?
    C2 C1 C6 C7 . . . . -177.5(3) ?
    N2 N1 C7 C6 . . . . 128.1(3) ?
    C10 N1 C7 C6 . . . . -69.1(4) ?
    N2 N1 C7 C8 . . . . 6.1(3) ?
    C10 N1 C7 C8 . . . . 168.9(3) ?
    C5 C6 C7 N1 . . . . -42.2(4) ?
    C1 C6 C7 N1 . . . . 137.4(3) ?
    C5 C6 C7 C8 . . . . 71.9(4) ?
    C1 C6 C7 C8 . . . . -108.4(3) ?
    N1 C7 C8 C9 . . . . -5.0(3) ?
    C6 C7 C8 C9 . . . . -125.3(3) ?
    N1 N2 C9 C16 . . . . 179.7(3) ?
    N1 N2 C9 C8 . . . . 0.7(4) ?
    C7 C8 C9 N2 . . . . 3.0(4) ?
    C7 C8 C9 C16 . . . . -175.9(3) ?
    N2 N1 C10 C15 . . . . 169.6(3) ?
    C7 N1 C10 C15 . . . . 7.7(5) ?
    N2 N1 C10 C11 . . . . -12.9(4) ?
    C7 N1 C10 C11 . . . . -174.7(3) ?
    N1 C10 C11 C12 . . . . -175.9(3) ?
    C15 C10 C11 C12 . . . . 1.7(5) ?
    C10 C11 C12 C13 . . . . -0.7(5) ?
    C11 C12 C13 C14 . . . . -0.5(5) ?
    C12 C13 C14 C15 . . . . 0.6(5) ?
    C13 C14 C15 C10 . . . . 0.5(5) ?
    N1 C10 C15 C14 . . . . 176.0(3) ?
    C11 C10 C15 C14 . . . . -1.6(5) ?
    N2 C9 C16 C17X . . . . -168.4(4) ?
    C8 C9 C16 C17X . . . . 10.4(5) ?
    N2 C9 C16 C17 . . . . 161.2(4) ?
    C8 C9 C16 C17 . . . . -19.9(5) ?
    N2 C9 C16 C21 . . . . -23.3(5) ?
    C8 C9 C16 C21 . . . . 155.5(4) ?
    N2 C9 C16 C21X . . . . 13.7(5) ?
    C8 C9 C16 C21X . . . . -167.4(4) ?
    C17X C16 C17 C18 . . . . 80.8(12) ?
    C21 C16 C17 C18 . . . . 1.2(4) ?
    C21X C16 C17 C18 . . . . -33.9(4) ?
    C9 C16 C17 C18 . . . . 176.7(4) ?
    C18X C19 C18 C17 . . . . -85.6(19) ?
    F1 C19 C18 C17 . . . . 178.7(4) ?
    C20 C19 C18 C17 . . . . -9.2(6) ?
    C20X C19 C18 C17 . . . . 28.6(6) ?
    C16 C17 C18 C19 . . . . 5.1(6) ?
    C18 C19 C20 C21 . . . . 6.8(6) ?
    C18X C19 C20 C21 . . . . 30.2(7) ?
    F1 C19 C20 C21 . . . . 179.2(5) ?
    C20X C19 C20 C21 . . . . -80.2(8) ?
    C19 C20 C21 C16 . . . . -0.2(7) ?
    C17X C16 C21 C20 . . . . -30.3(6) ?
    C17 C16 C21 C20 . . . . -3.5(6) ?
    C21X C16 C21 C20 . . . . 82.0(8) ?
    C9 C16 C21 C20 . . . . -179.3(4) ?
    C17 C16 C17X C18X . . . . -77.7(12) ?
    C21 C16 C17X C18X . . . . 34.0(5) ?
    C21X C16 C17X C18X . . . . -1.0(4) ?
    C9 C16 C17X C18X . . . . -178.8(4) ?
    C18 C19 C18X C17X . . . . 87.1(19) ?
    F1 C19 C18X C17X . . . . -175.8(4) ?
    C20 C19 C18X C17X . . . . -28.3(6) ?
    C20X C19 C18X C17X . . . . 9.7(6) ?
    C16 C17X C18X C19 . . . . -5.4(6) ?
    C18 C19 C20X C21X . . . . -30.8(6) ?
    C18X C19 C20X C21X . . . . -7.4(6) ?
    F1 C19 C20X C21X . . . . 177.9(4) ?
    C20 C19 C20X C21X . . . . 81.3(8) ?
    C19 C20X C21X C16 . . . . 0.8(6) ?
    C17X C16 C21X C20X . . . . 3.1(5) ?
    C17 C16 C21X C20X . . . . 29.6(5) ?
    C21 C16 C21X C20X . . . . -79.9(8) ?
    C9 C16 C21X C20X . . . . -178.9(4) ?
loop_
    _geom_hbond_atom_site_label_D
    _geom_hbond_atom_site_label_H
    _geom_hbond_atom_site_label_A
    _geom_hbond_site_symmetry_A
    _geom_hbond_distance_DH
    _geom_hbond_distance_HA
    _geom_hbond_distance_DA
    _geom_hbond_angle_DHA
    _geom_hbond_publ_flag
    C7 H7A Cg1 1_565 1.00 2.60 3.522(3) 153 yes
    C17 H17A Cg1 4_564 0.95 2.99 3.752(6) 138 yes
_iucr_refine_instructions_details
;
TITL bks98_0m in P2(1)/c (100K)
CELL 0.71073  20.5345   5.2689  16.1929  90.000 104.443  90.000
ZERR    4.00   0.0005   0.0001   0.0005   0.000   0.002   0.000
LATT  1
SYMM -X, 0.5+Y, 0.5-Z
SFAC C H N F BR
UNIT 84 64 8 4 4
TEMP -173.000
SIZE 0.086 0.125 0.248
L.S. 10
BOND $H
FMAP 2 2 60
PLAN 20
ACTA
CONF
SIMU 0.01 C16 > C21X
FLAT 0.02 C16 C19 C17 > C21
FLAT 0.02 C16 C19 C17X > C21X
WGHT    0.040300    3.900700
FVAR       0.45932   0.51584
BR1   5    0.438172    0.290917    0.317814    11.00000    0.01981    0.03041 =
         0.02509   -0.00043    0.00464   -0.00327
F1    4    1.035010    1.036072    0.317499    11.00000    0.02644    0.06822 =
         0.05831    0.03283    0.02631    0.01286
N1    3    0.764963    0.531259    0.525969    11.00000    0.01646    0.02410 =
         0.02211    0.00777    0.00714    0.00362
N2    3    0.824675    0.553450    0.501801    11.00000    0.01636    0.02121 =
         0.02023    0.00369    0.00639    0.00046
C1    1    0.589832    0.749472    0.459275    11.00000    0.02552    0.01289 =
         0.02239   -0.00105    0.00845    0.00218
AFIX  43
H1A   2    0.593027    0.894157    0.495073    11.00000   -1.20000
AFIX   0
C2    1    0.526908    0.651101    0.419872    11.00000    0.02035    0.01992 =
         0.02584    0.00096    0.01144    0.00221
AFIX  43
H2A   2    0.487196    0.728059    0.428207    11.00000   -1.20000
AFIX   0
C3    1    0.523064    0.439429    0.368353    11.00000    0.01796    0.02253 =
         0.01816    0.00324    0.00509   -0.00188
C4    1    0.580020    0.329774    0.353102    11.00000    0.02544    0.02020 =
         0.01786   -0.00055    0.00496    0.00265
AFIX  43
H4A   2    0.576479    0.186634    0.316574    11.00000   -1.20000
AFIX   0
C5    1    0.642540    0.431569    0.391882    11.00000    0.02013    0.02230 =
         0.01820    0.00026    0.00500    0.00724
AFIX  43
H5A   2    0.681881    0.359310    0.380765    11.00000   -1.20000
AFIX   0
C6    1    0.648324    0.638274    0.446876    11.00000    0.01916    0.01637 =
         0.01745    0.00256    0.00565    0.00202
C7    1    0.716885    0.739445    0.492799    11.00000    0.01818    0.01700 =
         0.01980    0.00035    0.00430    0.00271
AFIX  13
H7A   2    0.712540    0.852271    0.540796    11.00000   -1.20000
AFIX   0
C8    1    0.754045    0.881791    0.434626    11.00000    0.02073    0.01743 =
         0.02086    0.00208    0.00731    0.00193
AFIX  23
H8A   2    0.729160    0.869449    0.373955    11.00000   -1.20000
H8B   2    0.760567    1.062971    0.450768    11.00000   -1.20000
AFIX   0
C9    1    0.820354    0.743957    0.450864    11.00000    0.01919    0.01643 =
         0.01929    0.00096    0.00485    0.00137
C10   1    0.761312    0.368648    0.592685    11.00000    0.01834    0.01818 =
         0.01324    0.00020    0.00083   -0.00423
C11   1    0.812651    0.190903    0.623746    11.00000    0.01681    0.02186 =
         0.02026    0.00103    0.00168   -0.00225
AFIX  43
H11A  2    0.851546    0.188048    0.601995    11.00000   -1.20000
AFIX   0
C12   1    0.806210    0.019651    0.686348    11.00000    0.02137    0.02121 =
         0.02335    0.00383   -0.00155   -0.00212
AFIX  43
H12A  2    0.840768   -0.101377    0.706767    11.00000   -1.20000
AFIX   0
C13   1    0.750197    0.022243    0.719579    11.00000    0.02789    0.02579 =
         0.01646    0.00616    0.00387   -0.00489
AFIX  43
H13A  2    0.746127   -0.096608    0.762125    11.00000   -1.20000
AFIX   0
C14   1    0.700317    0.200147    0.689974    11.00000    0.02470    0.02822 =
         0.01974    0.00086    0.00817   -0.00565
AFIX  43
H14A  2    0.662007    0.203758    0.712888    11.00000   -1.20000
AFIX   0
C15   1    0.705348    0.373880    0.627181    11.00000    0.02179    0.02307 =
         0.01930    0.00118    0.00552    0.00056
AFIX  43
H15A  2    0.670832    0.495787    0.607790    11.00000   -1.20000
AFIX   0
C16   1    0.875512    0.821153    0.413594    11.00000    0.02074    0.02299 =
         0.02514    0.00447    0.00658    0.00235
C19   1    0.981293    0.964499    0.347896    11.00000    0.02458    0.04194 =
         0.03772    0.01600    0.01571    0.00512
PART   1
C17   1    0.867381    0.970025    0.344012    21.00000    0.01083    0.02194 =
         0.00690    0.00239   -0.00396   -0.00228
AFIX  43
H17A  2    0.823216    1.021847    0.315346    21.00000   -1.20000
AFIX   0
C18   1    0.920937    1.050673    0.312550    21.00000    0.01493    0.02010 =
         0.00509   -0.00110    0.00033   -0.00404
AFIX  43
H18A  2    0.913915    1.166394    0.266173    21.00000   -1.20000
AFIX   0
C20   1    0.997006    0.819841    0.424954    21.00000    0.02250    0.04053 =
         0.03991    0.01376    0.00528    0.00343
AFIX  43
H20A  2    1.041953    0.774816    0.452607    21.00000   -1.20000
AFIX   0
C21   1    0.942889    0.748150    0.457472    21.00000    0.02565    0.03280 =
         0.02765    0.01245    0.00646    0.00272
AFIX  43
H21A  2    0.950450    0.651330    0.508476    21.00000   -1.20000
AFIX   0
PART   2
SAME C17 > C21
C17X  1    0.875516    1.041696    0.372641   -21.00000    0.01823    0.01827 =
         0.01892    0.00020    0.00401    0.00132
AFIX  43
H17B  2    0.838713    1.154387    0.368395   -21.00000   -1.20000
AFIX   0
C18X  1    0.927397    1.112631    0.335958   -21.00000    0.02553    0.02228 =
         0.01342   -0.00018    0.00082   -0.00413
AFIX  43
H18B  2    0.924278    1.263620    0.303135   -21.00000   -1.20000
AFIX   0
C20X  1    0.984101    0.715952    0.385854   -21.00000    0.02234    0.02602 =
         0.01967   -0.00500    0.00569    0.00058
AFIX  43
H20B  2    1.020962    0.605223    0.387781   -21.00000   -1.20000
AFIX   0
C21X  1    0.930892    0.644418    0.419509   -21.00000    0.02696    0.01963 =
         0.01366   -0.00531    0.00549   -0.00119
AFIX  43
H21B  2    0.930684    0.483399    0.445841   -21.00000   -1.20000
PART   0
HKLF 4 1 0 0 1 0 -1 0 1 0 0
REM  bks98_0m in P2(1)/c (100K)
REM R1 =  0.0514 for   3761 Fo > 4sig(Fo)  and  0.0774 for all   4974 data
REM    263 parameters refined using    130 restraints
END
WGHT      0.0403      3.9005
REM Highest difference peak  1.257,  deepest hole -0.991,  1-sigma level  0.103
Q1    1   0.9993  0.8782  0.4411  11.00000  0.05    1.03
Q2    1   0.9422  0.7940  0.4721  11.00000  0.05    0.77
Q3    1   0.9774  0.6927  0.3647  11.00000  0.05    0.74
Q4    1   0.4398  0.4417  0.3151  11.00000  0.05    0.71
Q5    1   0.9205  0.6017  0.3983  11.00000  0.05    0.64
Q6    1   0.8854  0.7787  0.4245  11.00000  0.05    0.57
Q7    1   0.8791  0.9417  0.3780  11.00000  0.05    0.53
Q8    1   1.0355  1.2047  0.3113  11.00000  0.05    0.44
Q9    1   0.4052  0.2952  0.2779  11.00000  0.05    0.44
Q10   1   0.6819  0.7032  0.4626  11.00000  0.05    0.42
Q11   1   0.9845  0.8689  0.3509  11.00000  0.05    0.42
Q12   1   0.4768  0.3044  0.3599  11.00000  0.05    0.40
Q13   1   0.5203  0.5264  0.4025  11.00000  0.05    0.40
Q14   1   0.7800  0.2277  0.6006  11.00000  0.05    0.40
Q15   1   0.5215  0.5821  0.3689  11.00000  0.05    0.38
Q16   1   1.0087  1.0374  0.2846  11.00000  0.05    0.38
Q17   1   0.9940  0.9793  0.3808  11.00000  0.05    0.37
Q18   1   0.7841  0.7718  0.4285  11.00000  0.05    0.37
Q19   1   0.6157  0.4236  0.3618  11.00000  0.05    0.37
Q20   1   0.8452  0.7725  0.4249  11.00000  0.05    0.36
;
