# Supplementary material for: 5-(4-Bromo­phen­yl)-3-(4-fluoro­phen­yl)-1-phenyl-4,5-dihydro-1H-pyrazole
Source: Acta Crystallogr Sect E Struct Rep Online. 2012 Aug 11;68(Pt 9):o2680. doi: 10.1107/S160053681203454X (PMC3435702; doi:10.1107/S160053681203454X)
Supplement: Supplementary file 2 [file e-68-o2680-Isup2.hkl]

# 
# h,k,l, Fc-squared, Fo-squared, sigma(Fo-squared) and status flag 
# 
data_I
_shelx_title ' bks98_0m in P2(1)/c (100K)' 
_shelx_refln_list_code          4 
_shelx_F_calc_maximum      213.49 
_exptl_crystal_F_000       800.00 
_reflns_d_resolution_high  0.7073 
 
loop_ 
 _symmetry_equiv_pos_as_xyz 
 'x, y, z' 
 '-x, y+1/2, -z+1/2' 
 '-x, -y, -z' 
 'x, -y-1/2, z-1/2' 
 
_cell_length_a    20.5345 
_cell_length_b     5.2689 
_cell_length_c    16.1929 
_cell_angle_alpha  90.000 
_cell_angle_beta  104.443 
_cell_angle_gamma  90.000 
 
_shelx_F_squared_multiplier     1.000 
 
loop_ 
 _refln_index_h 
 _refln_index_k 
 _refln_index_l 
 _refln_F_squared_calc 
 _refln_F_squared_meas 
 _refln_F_squared_sigma 
 _refln_observed_status 
   2   0   0      814.10      823.62     20.55 o 
   3   0   0     2471.16     2574.80     58.42 o 
   4   0   0     8770.35     9548.49    206.51 o 
   5   0   0     6909.24     7332.82    180.45 o 
   6   0   0     4565.04     4712.70     84.52 o 
   7   0   0    12103.05    12130.81    180.45 o 
   8   0   0    10088.08     9658.68    147.91 o 
   9   0   0     4504.04     4224.71     74.60 o 
  10   0   0     6308.07     6237.56    104.59 o 
  11   0   0     1495.39     1485.17     43.31 o 
  12   0   0      130.02      189.21     19.88 o 
  13   0   0     2078.29     2128.35     55.52 o 
  14   0   0     1055.87     1046.24     85.10 o 
  15   0   0     5580.86     5610.43    104.06 o 
  16   0   0     5736.58     5624.98    104.10 o 
  17   0   0      192.41      206.95     26.64 o 
  18   0   0       82.98      137.10     26.68 o 
  19   0   0     3746.51     3510.57     64.62 o 
  20   0   0      122.62      143.70     21.90 o 
  21   0   0      613.31      696.59     35.69 o 
  22   0   0     1039.06      978.19     40.60 o 
  23   0   0     1188.44     1188.55     43.97 o 
  24   0   0     1282.81     1250.53     46.05 o 
  25   0   0     1727.63     1735.33     59.10 o 
  26   0   0      792.41      750.37     41.71 o 
  27   0   0      120.81      163.00     52.33 o 
  28   0   0        1.02       30.40     37.06 o 
   1   1   0     4217.07     4211.08     48.04 o 
   2   1   0     2887.69     2785.65     31.07 o 
   3   1   0    19024.13    20400.85    193.77 o 
   4   1   0    13271.30    13014.84     97.63 o 
   5   1   0    12358.51    12773.13     96.73 o 
   6   1   0     3845.49     3749.12     33.54 o 
   7   1   0     1628.73     1610.70     21.39 o 
   8   1   0      364.93      502.58     18.98 o 
   9   1   0      103.82      813.96    179.30 o 
  10   1   0     2665.18     2858.01     49.78 o 
  11   1   0     5122.20     4981.52     54.76 o 
  12   1   0     7578.31     7799.50     78.67 o 
  13   1   0     3230.50     2861.42     41.06 o 
  14   1   0      991.79      992.28     25.78 o 
  15   1   0      795.32      809.62     29.51 o 
  16   1   0       67.03      137.15     61.73 o 
  17   1   0       17.71       13.24     15.51 o 
  18   1   0      372.16      456.48     21.14 o 
  19   1   0     3301.06     3218.92     48.42 o 
  20   1   0     1424.43     1389.54     34.64 o 
  21   1   0     1118.63     1146.94     32.99 o 
  22   1   0     1085.73     1167.52     48.45 o 
  23   1   0      533.48      521.89     32.11 o 
  24   1   0        5.94       57.34     28.04 o 
  25   1   0        1.92       16.77     30.79 o 
  26   1   0      694.44      718.39     34.15 o 
  27   1   0      983.54      965.37     37.30 o 
   0   2   0     5074.33     4689.52     78.15 o 
   1   2   0    15251.65    15608.53    140.49 o 
   2   2   0     4610.41     4254.81     62.01 o 
   3   2   0      536.75      519.67     12.03 o 
   4   2   0      909.68     1053.99     16.52 o 
   5   2   0      151.08      120.15      6.79 o 
   6   2   0     3679.27     3679.99     33.01 o 
   7   2   0    12390.76    12530.90     98.70 o 
   8   2   0    11958.13    12593.53     99.66 o 
   9   2   0     2241.06     1979.81     25.57 o 
  10   2   0      129.99      117.16      9.55 o 
  11   2   0     1213.33     1110.54     20.89 o 
  12   2   0       20.40       51.64     11.26 o 
  13   2   0      468.23      547.12     21.25 o 
  14   2   0     3312.54     2990.77     55.74 o 
  15   2   0     1058.54     1118.13     30.18 o 
  16   2   0     2218.39     2078.83     40.63 o 
  17   2   0      739.39      864.39     28.66 o 
  18   2   0     2388.26     2319.93     69.60 o 
  19   2   0       94.18      107.51     20.82 o 
  20   2   0       64.81       47.25     20.90 o 
  21   2   0      152.79      111.91     23.38 o 
  22   2   0      152.06      168.38     29.47 o 
  23   2   0      489.19      428.09     32.01 o 
  24   2   0      613.66      528.97     35.13 o 
  25   2   0      179.60      209.79     29.86 o 
  26   2   0      332.09      393.00     34.50 o 
   1   3   0     1219.06     1408.62     28.68 o 
   2   3   0     2765.23     2592.78     34.22 o 
   3   3   0     3890.47     3847.13     37.33 o 
   4   3   0     2565.31     2490.06     30.08 o 
   5   3   0     2848.00     2776.73     31.22 o 
   6   3   0     2745.79     2742.58     29.61 o 
   7   3   0      100.07       90.77      9.51 o 
   8   3   0       25.40        5.93      8.79 o 
   9   3   0      848.59      780.90     19.65 o 
  10   3   0      133.52      135.20     12.16 o 
  11   3   0     1031.24     1004.03     28.92 o 
  12   3   0     1614.21     1494.66     36.32 o 
  13   3   0     2129.31     2181.56     36.52 o 
  14   3   0      263.23      263.61     18.62 o 
  15   3   0       15.35       39.50     15.12 o 
  16   3   0       13.98       22.81     15.47 o 
  17   3   0      164.73      168.18     19.55 o 
  18   3   0       83.24       84.00     26.33 o 
  19   3   0      724.84      713.54     34.16 o 
  20   3   0      454.04      541.04     32.33 o 
  21   3   0      531.38      418.50     60.48 o 
  22   3   0      179.74      201.45     27.63 o 
  23   3   0      169.60      193.94     36.48 o 
  24   3   0      110.30      119.22     28.36 o 
  25   3   0        7.10       23.90     35.13 o 
   0   4   0     2080.02     1988.57     47.05 o 
   1   4   0       83.44       76.76     12.19 o 
   2   4   0      452.24      413.26     18.25 o 
   3   4   0      447.33      524.55     17.78 o 
   4   4   0       22.11        7.93     10.07 o 
   5   4   0     1041.83      920.27     28.14 o 
   6   4   0       99.18      104.09     11.40 o 
   7   4   0     1561.90     1551.17     24.20 o 
   8   4   0     1449.68     1441.26     25.23 o 
   9   4   0      236.77      264.31     17.07 o 
  10   4   0       26.62       42.84     11.56 o 
  11   4   0      147.92       86.26     14.77 o 
  12   4   0       33.33       74.92     15.43 o 
  13   4   0      412.20      442.61     21.72 o 
  14   4   0        9.59       32.53     16.35 o 
  15   4   0      155.41      199.95     22.25 o 
  16   4   0      436.75      436.37     25.85 o 
  17   4   0      588.23      574.06     44.76 o 
  18   4   0      335.83      379.14     26.72 o 
  19   4   0      303.31      321.49     34.36 o 
  20   4   0        9.51       37.87     28.92 o 
  21   4   0        5.90       36.78     30.98 o 
  22   4   0       32.20       54.71     36.69 o 
  23   4   0       28.70       99.00     52.70 o 
   1   5   0      300.27      297.54     19.78 o 
   2   5   0        7.38        0.86     11.04 o 
   3   5   0        5.41        3.87     14.69 o 
   4   5   0      481.63      557.65     24.86 o 
   5   5   0      420.36      420.07     22.51 o 
   6   5   0        1.67       -3.94     13.24 o 
   7   5   0      101.50      121.43     16.60 o 
   8   5   0     1332.20     1187.87     27.62 o 
   9   5   0      623.08      640.52     24.36 o 
  10   5   0      288.36      285.38     23.62 o 
  11   5   0       70.15       71.21     17.50 o 
  12   5   0      162.31      178.52     22.07 o 
  13   5   0       10.41      -22.86     25.70 o 
  14   5   0      471.50      447.36     48.85 o 
  15   5   0       65.49       94.09     24.48 o 
  16   5   0       56.66       88.80     30.41 o 
  17   5   0      110.69      131.38     26.29 o 
  18   5   0       77.92       78.70     28.69 o 
  19   5   0      169.64      163.69     28.71 o 
  20   5   0      207.84      188.70     33.30 o 
   0   6   0        4.72       15.44     44.26 o 
   1   6   0       16.67      -25.60     35.47 o 
   2   6   0        0.96       31.67     31.79 o 
   3   6   0       13.47      -13.41     30.58 o 
   4   6   0        4.77      -30.16     36.07 o 
   5   6   0        0.45       24.39     31.77 o 
   6   6   0        0.44       -7.75     30.74 o 
   7   6   0        0.38       -1.01     56.21 o 
   8   6   0       35.48       61.42     73.12 o 
   9   6   0      180.95      128.56     56.42 o 
  10   6   0        0.44       -5.33     72.04 o 
  11   6   0       60.42      159.06     81.72 o 
  12   6   0        0.13       68.28     79.74 o 
  13   6   0        3.77      119.64     79.03 o 
  14   6   0        0.94      109.79     78.99 o 
  15   6   0       10.86       38.00     73.55 o 
  16   6   0       49.42       33.21    104.96 o 
   1   7   0       77.69       77.18     41.79 o 
   2   7   0       12.64       -5.73     55.00 o 
   3   7   0       21.25       34.19     68.67 o 
   4   7   0       11.16      -41.13     54.79 o 
   5   7   0        0.74       32.52     68.95 o 
   6   7   0       26.80      191.39     95.97 o 
   7   7   0        0.72       72.49     91.47 o 
   8   7   0       21.35      263.93    102.96 o 
 -28   1   1        1.21       29.78     26.51 o 
 -27   1   1        1.56       20.74     21.55 o 
 -26   1   1      136.03      104.89     22.84 o 
 -25   1   1        7.99       39.27     24.67 o 
 -24   1   1      329.02      342.06     29.98 o 
 -23   1   1        7.82       20.68     17.49 o 
 -22   1   1       31.35       21.48     19.92 o 
 -21   1   1        2.57       14.64     16.11 o 
 -20   1   1       15.90       -0.67     22.89 o 
 -19   1   1      870.58      969.14     34.11 o 
 -18   1   1       10.46       10.87     16.19 o 
 -17   1   1      357.36      394.42     30.40 o 
 -16   1   1      456.13      462.49     22.69 o 
 -15   1   1      548.03      625.70     23.57 o 
 -14   1   1      463.47      533.03     20.19 o 
 -13   1   1     1607.62     1653.17     30.51 o 
 -12   1   1      173.61      213.55     20.04 o 
 -11   1   1     1668.94     1821.51     50.55 o 
 -10   1   1     2563.90     2897.85     42.51 o 
  -9   1   1      873.28      946.00     50.74 o 
  -8   1   1      368.37      432.38     37.82 o 
  -7   1   1       13.04       20.04      7.86 o 
  -6   1   1     3911.64     4168.41     43.12 o 
  -5   1   1       39.89       48.66      5.60 o 
  -4   1   1       61.53       62.56      6.62 o 
  -3   1   1     1956.61     2132.21     28.86 o 
  -2   1   1      936.10     1020.01     13.81 o 
  -1   1   1     5712.14     6257.38     57.09 o 
   0   1   1     2781.87     2852.76     33.16 o 
   1   1   1    10044.98    10970.94     92.61 o 
   2   1   1       88.48      126.98      5.77 o 
   3   1   1      139.46      107.97      5.47 o 
   4   1   1        5.09       18.32      5.05 o 
   5   1   1       52.66       20.60      5.33 o 
   6   1   1     1992.07     2228.90     27.24 o 
   7   1   1     3994.87     4607.21     44.10 o 
   8   1   1      344.58      332.38     11.80 o 
   9   1   1      298.68      363.46     13.44 o 
  10   1   1       48.52       59.34     13.50 o 
  11   1   1      129.57      156.29     10.50 o 
  12   1   1      309.02      292.34     14.51 o 
  13   1   1      213.51      219.93     14.34 o 
  14   1   1     1564.11     1497.63     29.34 o 
  15   1   1      672.40      689.20     20.73 o 
  16   1   1       43.30       33.16     11.81 o 
  17   1   1      864.83      840.14     32.34 o 
  18   1   1      247.56      209.81     17.20 o 
  19   1   1      968.75      860.04     27.81 o 
  20   1   1      209.04      235.74     19.33 o 
  21   1   1      206.83      189.76     17.11 o 
  22   1   1       61.12       70.09     18.17 o 
  23   1   1      114.72      129.44     20.54 o 
  24   1   1      153.68      184.95     22.61 o 
  25   1   1      125.35      111.50     23.19 o 
  26   1   1        8.26       -7.56     20.37 o 
  27   1   1       12.36        5.83     22.09 o 
 -27   2   1       12.26       55.99     60.08 o 
 -26   2   1      145.19      123.40     28.60 o 
 -25   2   1       22.99       17.99     29.67 o 
 -24   2   1       96.93      111.87     26.73 o 
 -23   2   1      538.93      544.34     40.39 o 
 -22   2   1      376.03      391.52     29.78 o 
 -21   2   1      147.23      145.31     36.36 o 
 -20   2   1       28.70       17.57     26.21 o 
 -19   2   1      209.11      263.12     24.13 o 
 -18   2   1       49.90       83.00     27.26 o 
 -17   2   1      450.54      393.24     21.74 o 
 -16   2   1     1732.43     1737.17     43.75 o 
 -15   2   1      465.40      431.69     22.50 o 
 -14   2   1      527.88      557.41     28.76 o 
 -13   2   1     1228.01     1196.25     28.54 o 
 -12   2   1      568.27      613.72     18.82 o 
 -11   2   1       31.04       38.15      9.39 o 
 -10   2   1     1243.65     1177.12     21.82 o 
  -9   2   1      421.03      446.45     13.81 o 
  -8   2   1     2067.96     2174.22     24.66 o 
  -7   2   1     8421.21     8762.69     67.19 o 
  -6   2   1      237.75      252.03      9.45 o 
  -5   2   1      878.30      846.75     14.87 o 
  -4   2   1     1425.85     1592.59     19.24 o 
  -3   2   1       11.48        9.78      3.50 o 
  -2   2   1      569.87      570.45     14.85 o 
  -1   2   1     3698.44     3896.77     42.65 o 
   0   2   1     2753.38     2669.38     31.74 o 
   1   2   1     3885.61     4171.25     45.80 o 
   2   2   1      225.75      234.80      7.05 o 
   3   2   1     3509.92     3578.29     43.50 o 
   4   2   1      620.90      711.83     14.35 o 
   5   2   1     1391.63     1697.30     19.22 o 
   6   2   1      388.22      407.69     12.15 o 
   7   2   1      126.08      122.98      8.04 o 
   8   2   1      146.67      127.64      7.77 o 
   9   2   1     4344.72     4442.20     39.99 o 
  10   2   1       27.45       61.25     12.38 o 
  11   2   1     1167.88     1185.46     25.00 o 
  12   2   1      269.05      267.15     14.86 o 
  13   2   1      155.02      191.57     14.58 o 
  14   2   1      175.98      200.77     33.23 o 
  15   2   1      349.71      364.22     20.08 o 
  16   2   1      791.97      863.07     27.74 o 
  17   2   1      293.36      328.04     23.62 o 
  18   2   1      130.91      179.48     22.13 o 
  19   2   1      269.56      238.06     25.22 o 
  20   2   1       48.22       71.41     21.66 o 
  21   2   1       24.82       33.44     23.15 o 
  22   2   1        2.33       17.21     22.43 o 
  23   2   1       24.38       -0.87     22.96 o 
  24   2   1      486.89      481.46     49.55 o 
  25   2   1      421.70      342.13     41.61 o 
  26   2   1      116.37      114.10     28.63 o 
 -25   3   1       74.73       39.74     27.04 o 
 -24   3   1        1.72      -19.13     35.24 o 
 -23   3   1        6.73       13.31     24.33 o 
 -22   3   1        8.16       39.81     24.91 o 
 -21   3   1      527.65      505.04     35.51 o 
 -20   3   1      892.37      862.14     44.69 o 
 -19   3   1      306.33      369.33     25.06 o 
 -18   3   1      503.16      451.94     25.39 o 
 -17   3   1      488.98      538.07     25.61 o 
 -16   3   1        4.15       14.81     15.64 o 
 -15   3   1      194.69      202.52     18.10 o 
 -14   3   1       13.23        9.13     13.59 o 
 -13   3   1      354.05      376.95     20.01 o 
 -12   3   1     2121.81     2042.53     36.69 o 
 -11   3   1     1742.68     1706.20     37.81 o 
 -10   3   1     1991.13     1865.33     28.56 o 
  -9   3   1      312.27      325.32     13.24 o 
  -8   3   1      558.75      536.75     28.44 o 
  -7   3   1       69.57      125.10      9.98 o 
  -6   3   1       44.50       37.11      8.09 o 
  -5   3   1     3251.13     3396.10     35.39 o 
  -4   3   1     2315.55     2129.38     24.99 o 
  -3   3   1      306.25      244.08      8.85 o 
  -2   3   1     4135.51     4119.00     43.77 o 
  -1   3   1     3164.38     3292.08     36.91 o 
   0   3   1      977.92      944.20     21.59 o 
   1   3   1       62.53      105.95     10.47 o 
   2   3   1      197.82      185.35     12.07 o 
   3   3   1     1364.58     1164.01     22.34 o 
   4   3   1     1758.18     1839.46     24.18 o 
   5   3   1     3854.80     3852.57     36.12 o 
   6   3   1     1333.56     1218.06     19.40 o 
   7   3   1      656.96      658.84     16.71 o 
   8   3   1      720.25      732.17     17.68 o 
   9   3   1      235.90      238.37     12.07 o 
  10   3   1      176.63      177.68     11.41 o 
  11   3   1      899.95      858.87     23.45 o 
  12   3   1      990.75      997.20     26.28 o 
  13   3   1     1553.70     1447.21     30.85 o 
  14   3   1     1806.94     1767.97     38.25 o 
  15   3   1     1210.65     1136.35     32.01 o 
  16   3   1        6.17       30.31     18.75 o 
  17   3   1       47.44      102.57     28.50 o 
  18   3   1      628.18      608.96     28.04 o 
  19   3   1      169.21      128.56     23.02 o 
  20   3   1      905.54      859.01     37.24 o 
  21   3   1      742.63      715.31     36.64 o 
  22   3   1      857.34      822.84     71.62 o 
  23   3   1       49.54       57.57     34.69 o 
  24   3   1      379.97      392.30     35.60 o 
  25   3   1        0.67       24.40     54.65 o 
 -23   4   1      678.52      664.93     38.73 o 
 -22   4   1      191.41      159.79     62.53 o 
 -21   4   1      557.91      570.21     35.29 o 
 -20   4   1      110.56      134.54     23.42 o 
 -19   4   1      215.84      245.67     25.89 o 
 -18   4   1       95.57       99.57     28.65 o 
 -17   4   1      344.07      359.40     45.96 o 
 -16   4   1     1355.59     1425.52     39.35 o 
 -15   4   1      726.20      723.59     28.52 o 
 -14   4   1      971.88     1073.75     32.12 o 
 -13   4   1     1050.32      903.94     43.13 o 
 -12   4   1      298.48      371.98     20.69 o 
 -11   4   1        7.56       -2.66     12.78 o 
 -10   4   1      366.88      408.23     16.67 o 
  -9   4   1     1398.94     1374.37     25.21 o 
  -8   4   1     3887.33     3827.97     40.94 o 
  -7   4   1     6127.44     5916.84     57.96 o 
  -6   4   1     2335.36     2414.12     41.83 o 
  -5   4   1     1278.21     1119.20     28.44 o 
  -4   4   1      361.40      448.66     15.89 o 
  -3   4   1      115.03      105.37     11.42 o 
  -2   4   1        5.85       10.56     11.44 o 
  -1   4   1      758.01      748.91     24.45 o 
   0   4   1     2543.61     2559.32     41.12 o 
   1   4   1     1353.00     1168.19     29.18 o 
   2   4   1     3887.46     3901.18     53.03 o 
   3   4   1     1514.49     1573.05     32.73 o 
   4   4   1       12.61       14.64      9.35 o 
   5   4   1       57.59       76.87     19.83 o 
   6   4   1      717.13      747.63     32.34 o 
   7   4   1      611.81      587.86     21.27 o 
   8   4   1     2731.45     2651.59     33.70 o 
   9   4   1      860.20      749.48     20.76 o 
  10   4   1      327.29      404.72     19.32 o 
  11   4   1      145.17      132.07     15.74 o 
  12   4   1      559.73      587.71     23.48 o 
  13   4   1        2.43       15.63     15.30 o 
  14   4   1      294.03      277.94     20.36 o 
  15   4   1     1375.65     1218.04     44.32 o 
  16   4   1      972.43     1015.23     34.20 o 
  17   4   1     1060.18     1078.44     36.13 o 
  18   4   1     1058.98      966.96     35.39 o 
  19   4   1      191.88      247.70     32.40 o 
  20   4   1       84.73       69.48     25.74 o 
  21   4   1       85.58       93.06     26.87 o 
  22   4   1       30.46       40.58     26.58 o 
  23   4   1      138.27      175.39     90.40 o 
 -21   5   1       51.29      -36.90     78.00 o 
 -20   5   1      147.74      194.87     49.49 o 
 -19   5   1      833.82      735.77     38.91 o 
 -18   5   1      942.81      818.05     39.73 o 
 -17   5   1      208.78      246.64     38.00 o 
 -16   5   1        9.46        6.19     22.73 o 
 -15   5   1       55.06       44.61     23.22 o 
 -14   5   1      102.33       83.69     22.87 o 
 -13   5   1     1038.41     1134.92     38.48 o 
 -12   5   1      326.23      272.02     24.74 o 
 -11   5   1      859.66      904.05     38.25 o 
 -10   5   1     1581.59     1458.96     33.57 o 
  -9   5   1      165.95      230.61     22.90 o 
  -8   5   1       88.48       52.81     16.24 o 
  -7   5   1       23.32       32.89     19.52 o 
  -6   5   1       22.99       46.62     16.26 o 
  -5   5   1      226.62      164.43     22.05 o 
  -4   5   1     1987.03     2056.05     45.98 o 
  -3   5   1     2719.60     2595.95     40.37 o 
  -2   5   1     1663.92     1563.98     33.89 o 
  -1   5   1      323.06      371.38     25.17 o 
   0   5   1       61.48       34.61     18.54 o 
   1   5   1      423.79      456.23     22.37 o 
   2   5   1      186.41      193.24     18.08 o 
   3   5   1     1650.72     1708.91     36.25 o 
   4   5   1      792.68      759.30     28.24 o 
   5   5   1      864.99      878.35     37.04 o 
   6   5   1     2974.72     2892.58     58.04 o 
   7   5   1      536.65      539.11     22.64 o 
   8   5   1      469.63      479.13     24.67 o 
   9   5   1      183.81      207.83     21.52 o 
  10   5   1       81.87       77.33     27.85 o 
  11   5   1      735.28      689.87     35.46 o 
  12   5   1     1263.45     1227.75     35.54 o 
  13   5   1      960.24     1042.27     32.49 o 
  14   5   1      494.83      424.86     25.75 o 
  15   5   1      355.79      374.47     26.78 o 
  16   5   1      106.63       79.36     23.82 o 
  17   5   1      180.82      224.73     35.55 o 
  18   5   1       50.93       62.84     23.47 o 
  19   5   1      578.58      590.51     60.59 o 
  20   5   1      213.16      182.53     83.66 o 
 -16   6   1      225.22      283.24     47.48 o 
 -15   6   1     1097.65     1167.44    132.26 o 
 -14   6   1     1115.94     1171.26     55.44 o 
 -13   6   1       74.21       70.66     37.50 o 
 -12   6   1       29.37       49.11     38.89 o 
 -11   6   1        0.14      -55.58     75.75 o 
 -10   6   1       38.69      133.68     52.39 o 
  -9   6   1      109.34      206.91     46.93 o 
  -8   6   1      361.69      503.91     54.86 o 
  -7   6   1      466.08      542.89     58.34 o 
  -6   6   1      439.49      511.30     41.66 o 
  -5   6   1      720.00      690.28     45.25 o 
  -4   6   1      196.88      248.60     36.90 o 
  -3   6   1      498.85      536.13     42.13 o 
  -2   6   1      103.20       57.84     23.58 o 
  -1   6   1       68.50       66.18     33.27 o 
   0   6   1     2165.48     2156.93     62.88 o 
   1   6   1     2606.69     2598.23     68.62 o 
   2   6   1      148.16      205.44     35.13 o 
   3   6   1       12.24       20.50     45.55 o 
   4   6   1      617.83      615.76     43.55 o 
   5   6   1      138.07      132.98     34.07 o 
   6   6   1       40.84       84.75     31.67 o 
   7   6   1      522.54      472.10     93.74 o 
   8   6   1     1072.66     1072.41    182.71 o 
   9   6   1     1150.02     1146.83    133.72 o 
  10   6   1      506.98      572.95     95.19 o 
  11   6   1      526.47      606.62    151.31 o 
  12   6   1      149.33      172.46    165.05 o 
  13   6   1       14.46      128.43     79.51 o 
  14   6   1        7.17       42.13     74.75 o 
  15   6   1        5.25      144.08     79.74 o 
  16   6   1      746.18      904.26    109.83 o 
  -8   7   1       22.49      135.46     95.84 o 
  -7   7   1       27.72      261.29     96.89 o 
  -6   7   1       71.08      111.94     53.05 o 
  -5   7   1      104.81      159.62     47.38 o 
  -4   7   1      410.63      469.00     55.06 o 
  -3   7   1      660.28      768.33     85.94 o 
  -2   7   1      220.40      280.64     64.24 o 
  -1   7   1       75.59       68.65     45.75 o 
   0   7   1       36.69       47.05     50.98 o 
   1   7   1        1.85       17.69     44.50 o 
   2   7   1       22.03       42.76     73.90 o 
   3   7   1      190.26      225.62     71.64 o 
   4   7   1      382.25      454.89     77.96 o 
   5   7   1      515.59      685.59     78.65 o 
   6   7   1      133.30       94.17    192.97 o 
   7   7   1      241.19      326.61    125.94 o 
   8   7   1       81.21      -71.37     71.37 o 
   9   7   1       14.77      121.04    100.00 o 
 -28   0   2      319.19      324.13     45.68 o 
 -27   0   2       76.44       80.82     28.50 o 
 -26   0   2       76.82       93.42     27.37 o 
 -25   0   2       14.96       35.76     24.41 o 
 -24   0   2      953.36      963.97     43.44 o 
 -23   0   2     1515.20     1453.62     63.45 o 
 -22   0   2     2514.11     2524.43     77.36 o 
 -21   0   2     1997.64     1999.12     68.70 o 
 -20   0   2     3399.64     3319.44    137.24 o 
 -19   0   2       25.86      -25.47     49.25 o 
 -18   0   2     1321.23     1182.36    104.80 o 
 -17   0   2    10293.32     9917.86    243.53 o 
 -16   0   2     1566.12     1399.26     95.63 o 
 -15   0   2     9864.54     9606.03    161.94 o 
 -14   0   2    10727.22    10782.54    176.43 o 
 -13   0   2     8313.08     8266.71    140.35 o 
 -12   0   2     1426.35     1283.94     73.54 o 
 -11   0   2      982.67     1023.66     82.46 o 
 -10   0   2      454.46      552.26     75.24 o 
  -9   0   2       14.51       56.53     16.05 o 
  -8   0   2     3115.58     3072.04     85.07 o 
  -7   0   2    19105.90    19990.83    397.41 o 
  -6   0   2     7308.12     7136.72    215.45 o 
  -5   0   2     9197.95     9104.23    208.74 o 
  -4   0   2     5813.28     5503.37    131.29 o 
  -3   0   2     4677.35     4575.67    108.74 o 
  -2   0   2     3374.49     3630.41     58.25 o 
  -1   0   2      737.38      639.28     12.76 o 
   0   0   2      125.77      131.48     14.95 o 
   1   0   2     5002.84     5032.98     94.94 o 
   2   0   2    26936.20    28144.67    374.29 o 
   3   0   2     4347.50     4810.46     53.83 o 
   4   0   2     7264.07     7458.45     72.66 o 
   5   0   2     7140.51     7500.43     73.97 o 
   6   0   2      325.28      411.43     18.24 o 
   7   0   2      251.43      245.27     10.91 o 
   8   0   2    11425.27    12401.67    110.49 o 
   9   0   2    17200.56    18438.15    196.68 o 
  10   0   2     6699.50     6662.88     81.97 o 
  11   0   2     3020.80     2936.36     46.38 o 
  12   0   2     6864.06     6773.45     86.14 o 
  13   0   2     1578.74     1648.84     36.48 o 
  14   0   2     1327.82     1163.81     32.76 o 
  15   0   2      363.51      409.39     40.34 o 
  16   0   2     2042.04     2141.40     53.25 o 
  17   0   2     4774.18     4706.46     73.30 o 
  18   0   2     2166.18     2056.30     47.57 o 
  19   0   2      425.48      528.92     40.75 o 
  20   0   2     5589.19     5386.78     85.33 o 
  21   0   2     1347.10     1336.77     67.03 o 
  22   0   2      308.29      320.38     28.49 o 
  23   0   2      116.22      130.51     28.09 o 
  24   0   2       22.55       34.04     25.22 o 
  25   0   2      743.65      736.59     53.59 o 
  26   0   2       49.66       11.34     34.16 o 
  27   0   2      708.41      661.69     54.56 o 
 -28   1   2      245.70      215.63     30.86 o 
 -27   1   2      420.57      413.84     34.67 o 
 -26   1   2      648.65      668.47     38.30 o 
 -25   1   2     1348.52     1363.52     46.93 o 
 -24   1   2      312.51      351.87     28.31 o 
 -23   1   2      155.49      205.05     28.96 o 
 -22   1   2       40.71       31.68     20.98 o 
 -21   1   2      673.56      644.55     31.71 o 
 -20   1   2      787.43      859.81     49.28 o 
 -19   1   2      773.79      842.64     32.35 o 
 -18   1   2     6922.92     6835.72     87.11 o 
 -17   1   2     5352.96     5214.60     76.03 o 
 -16   1   2      149.61      146.40     26.96 o 
 -15   1   2      557.58      649.15     33.36 o 
 -14   1   2       10.10        4.38     20.02 o 
 -13   1   2      593.26      614.70     26.39 o 
 -12   1   2     2115.70     1946.05     36.86 o 
 -11   1   2     3941.58     3722.84     52.29 o 
 -10   1   2    15252.08    15802.63    168.35 o 
  -9   1   2     3650.67     3304.69     45.79 o 
  -8   1   2     3559.86     3507.62     60.50 o 
  -7   1   2     1207.78     1184.25     21.08 o 
  -6   1   2     2277.46     2403.20     30.31 o 
  -5   1   2      580.55      565.03     15.41 o 
  -4   1   2     1705.75     1614.78     29.22 o 
  -3   1   2     7127.49     7072.27     66.17 o 
  -2   1   2    21579.05    21551.61    749.92 o 
  -1   1   2     2267.16     2047.06     28.60 o 
   0   1   2      645.60      751.32     24.21 o 
   1   1   2    32884.25    34901.35    667.06 o 
   2   1   2     4333.31     4589.19     44.08 o 
   3   1   2      717.98      686.38     31.85 o 
   4   1   2    11385.07    11408.13     83.79 o 
   5   1   2     6400.05     6864.08     53.09 o 
   6   1   2    12795.51    12701.26    100.26 o 
   7   1   2     4800.11     4824.61     43.80 o 
   8   1   2     9016.34     9098.23     75.94 o 
   9   1   2     4198.40     4366.98     42.71 o 
  10   1   2       21.19       38.99      6.56 o 
  11   1   2      855.18      930.14     18.72 o 
  12   1   2     2205.14     2225.89     34.70 o 
  13   1   2     4434.84     4225.40     45.81 o 
  14   1   2     7159.83     7051.92     67.68 o 
  15   1   2     4965.43     4605.23     55.81 o 
  16   1   2     1990.97     2012.49     37.57 o 
  17   1   2     2931.39     2811.55     43.53 o 
  18   1   2       65.49       56.46     12.34 o 
  19   1   2      748.75      737.58     23.65 o 
  20   1   2     1070.40     1059.65     31.37 o 
  21   1   2      997.97     1030.66     32.04 o 
  22   1   2     1237.68     1098.77     33.84 o 
  23   1   2     1158.76     1204.78     35.94 o 
  24   1   2      666.96      616.48     29.95 o 
  25   1   2      228.42      210.75     24.55 o 
  26   1   2        2.88       42.06     39.89 o 
  27   1   2        5.86       80.82     34.62 o 
 -27   2   2      124.51      162.89     38.89 o 
 -26   2   2       21.30       47.44     26.78 o 
 -25   2   2       40.44       -3.21     33.84 o 
 -24   2   2      453.83      434.15     62.77 o 
 -23   2   2     1540.26     1512.86     47.53 o 
 -22   2   2     1519.48     1544.69     48.74 o 
 -21   2   2     1339.31     1339.75     42.82 o 
 -20   2   2      674.54      690.91     32.28 o 
 -19   2   2      391.12      329.65     25.19 o 
 -18   2   2      213.55      233.77     19.94 o 
 -17   2   2       34.29       40.52     14.96 o 
 -16   2   2     1921.03     1900.24     38.40 o 
 -15   2   2     3489.56     3172.99     48.08 o 
 -14   2   2     4205.66     4158.98     54.30 o 
 -13   2   2     1501.36     1473.44     38.18 o 
 -12   2   2     2215.01     2208.55     50.99 o 
 -11   2   2      453.88      423.90     15.88 o 
 -10   2   2      442.01      574.39     16.94 o 
  -9   2   2     3069.06     3153.47     33.40 o 
  -8   2   2     5077.60     5029.98     45.43 o 
  -7   2   2     3283.69     3262.69     34.92 o 
  -6   2   2     9882.12     9824.58     83.42 o 
  -5   2   2     1928.43     1922.22     22.01 o 
  -4   2   2     3841.77     3573.48     67.83 o 
  -3   2   2      388.80      444.80     10.39 o 
  -2   2   2     1031.91     1029.53     15.52 o 
  -1   2   2     3602.56     3597.99     38.10 o 
   0   2   2       26.13       32.19      7.74 o 
   1   2   2     8682.44     8475.84     89.62 o 
   2   2   2     4204.29     4097.42     40.91 o 
   3   2   2     7154.59     6658.79     51.17 o 
   4   2   2     1466.43     1454.33     18.95 o 
   5   2   2      391.86      361.58     14.14 o 
   6   2   2     1115.22     1296.94     27.28 o 
   7   2   2       66.05       52.45      7.50 o 
   8   2   2      554.14      521.45     22.75 o 
   9   2   2     4848.96     4728.29     42.61 o 
  10   2   2     2875.85     2676.89     30.06 o 
  11   2   2     2217.56     2171.35     42.37 o 
  12   2   2     1072.04      974.06     19.79 o 
  13   2   2     3458.47     3501.09     38.96 o 
  14   2   2      148.50      143.07     14.54 o 
  15   2   2     1378.48     1436.40     33.69 o 
  16   2   2      736.35      703.67     26.13 o 
  17   2   2     1724.91     1675.66     41.90 o 
  18   2   2     2026.70     1812.84     49.05 o 
  19   2   2     1237.77     1202.25     39.73 o 
  20   2   2      910.23      864.79     35.61 o 
  21   2   2      534.77      580.21     48.86 o 
  22   2   2      133.24      193.01     26.38 o 
  23   2   2       43.40       33.22     32.42 o 
  24   2   2      439.29      521.66     35.28 o 
  25   2   2      292.88      255.63     36.37 o 
  26   2   2      372.21      329.76     42.78 o 
 -26   3   2      487.07      407.81     64.99 o 
 -25   3   2      257.95      335.65     53.40 o 
 -24   3   2       94.36      127.54     27.46 o 
 -23   3   2       11.42       22.01     34.44 o 
 -22   3   2        6.07       27.33     23.38 o 
 -21   3   2      120.03      136.03     24.98 o 
 -20   3   2      930.09      931.69     36.95 o 
 -19   3   2     1021.99      897.41     33.24 o 
 -18   3   2     1156.47     1178.92     43.08 o 
 -17   3   2     1965.25     1790.00     46.84 o 
 -16   3   2      561.53      574.26     25.14 o 
 -15   3   2       73.45       87.72     16.08 o 
 -14   3   2       79.30       71.65     20.23 o 
 -13   3   2      214.63      258.47     17.96 o 
 -12   3   2      524.32      493.13     19.33 o 
 -11   3   2     2852.90     2968.34     39.06 o 
 -10   3   2     1889.20     1686.45     26.35 o 
  -9   3   2     2091.13     2155.45     28.85 o 
  -8   3   2       27.13       27.57     14.70 o 
  -7   3   2     1350.46     1413.74     22.52 o 
  -6   3   2      526.01      498.36     14.65 o 
  -5   3   2      369.35      343.05     11.84 o 
  -4   3   2     4199.31     4554.28     39.10 o 
  -3   3   2     1242.43      986.45     14.62 o 
  -2   3   2      503.70      483.82     14.36 o 
  -1   3   2     3062.82     2700.98     32.00 o 
   0   3   2      187.13      148.95     11.17 o 
   1   3   2     1037.98      926.61     21.73 o 
   2   3   2       32.50        8.06     10.64 o 
   3   3   2      100.23      179.02     12.29 o 
   4   3   2     1045.73      877.14     18.34 o 
   5   3   2     1573.49     1639.53     23.87 o 
   6   3   2     3349.29     3103.29     34.52 o 
   7   3   2     2668.15     2526.93     31.34 o 
   8   3   2     2885.01     2793.30     35.95 o 
   9   3   2     1683.14     1641.54     26.41 o 
  10   3   2      262.99      224.89     15.11 o 
  11   3   2      780.61      643.51     21.98 o 
  12   3   2      518.83      623.69     22.04 o 
  13   3   2      262.32      269.49     17.61 o 
  14   3   2     1819.59     1733.13     34.13 o 
  15   3   2     1808.26     1614.00     34.23 o 
  16   3   2      958.09     1054.74     32.66 o 
  17   3   2      285.01      226.68     21.18 o 
  18   3   2       52.24       40.89     24.36 o 
  19   3   2        1.62      -19.88     19.88 o 
  20   3   2       35.15       52.60     22.69 o 
  21   3   2      703.15      638.24     35.68 o 
  22   3   2     1121.53     1164.29     71.98 o 
  23   3   2       89.75       88.84     27.48 o 
  24   3   2      107.06      125.85     29.28 o 
 -24   4   2      228.20       52.11     85.63 o 
 -23   4   2      134.97       53.75     29.96 o 
 -22   4   2      744.37      709.35     42.67 o 
 -21   4   2      120.32      128.44     26.46 o 
 -20   4   2       16.73       44.88     26.63 o 
 -19   4   2        8.79       24.22     24.84 o 
 -18   4   2      480.24      476.32     38.92 o 
 -17   4   2      140.19      175.74     21.30 o 
 -16   4   2      592.30      695.97     46.93 o 
 -15   4   2      445.17      435.40     24.08 o 
 -14   4   2       65.46      113.05     17.72 o 
 -13   4   2      310.23      287.94     19.93 o 
 -12   4   2      225.65      316.34     19.65 o 
 -11   4   2      246.53      252.33     15.67 o 
 -10   4   2      461.70      442.25     18.20 o 
  -9   4   2     1044.06     1006.05     24.29 o 
  -8   4   2      524.59      532.54     18.66 o 
  -7   4   2      252.13      308.46     15.16 o 
  -6   4   2      273.06      200.92     14.94 o 
  -5   4   2      821.02      957.83     25.84 o 
  -4   4   2      229.84      187.29     11.70 o 
  -3   4   2      478.48      523.43     15.81 o 
  -2   4   2       27.50       33.46     10.04 o 
  -1   4   2       28.03       36.19     12.06 o 
   0   4   2      556.61      627.02     32.87 o 
   1   4   2      723.27      625.71     22.76 o 
   2   4   2     1243.22     1273.91     30.13 o 
   3   4   2      722.63      647.30     29.16 o 
   4   4   2      940.79      980.09     49.68 o 
   5   4   2      480.79      505.38     20.04 o 
   6   4   2        3.95        8.58     14.92 o 
   7   4   2       47.42       55.54     13.22 o 
   8   4   2      249.83      314.19     16.06 o 
   9   4   2      901.56      960.35     24.13 o 
  10   4   2      899.33      849.45     25.69 o 
  11   4   2      997.70      967.94     27.73 o 
  12   4   2      499.01      521.48     22.86 o 
  13   4   2      128.37      124.20     17.35 o 
  14   4   2        3.36       29.29     17.31 o 
  15   4   2        0.15       11.27     16.86 o 
  16   4   2      212.25      226.29     21.35 o 
  17   4   2      588.86      566.74     29.09 o 
  18   4   2      107.14      108.70     22.31 o 
  19   4   2       63.30       53.23     24.25 o 
  20   4   2      358.72      351.00     38.11 o 
  21   4   2      133.38      114.00     36.63 o 
  22   4   2       26.04       -4.90     28.09 o 
 -21   5   2       68.75      151.99    122.62 o 
 -20   5   2        2.34       15.20     53.02 o 
 -19   5   2       28.97       64.02     26.27 o 
 -18   5   2      108.66      136.17     27.15 o 
 -17   5   2       28.65       50.71     31.89 o 
 -16   5   2       25.96       15.21     40.84 o 
 -15   5   2      107.39       76.95     24.41 o 
 -14   5   2        0.24       20.95     22.42 o 
 -13   5   2      479.23      441.67     55.19 o 
 -12   5   2      299.32      284.79     24.83 o 
 -11   5   2       68.30       69.91     18.54 o 
 -10   5   2     1019.72      980.90     29.37 o 
  -9   5   2        9.01       -5.46     15.07 o 
  -8   5   2      327.85      316.70     64.88 o 
  -7   5   2      221.04      236.64     23.64 o 
  -6   5   2       63.04       60.61     18.11 o 
  -5   5   2      357.42      293.63     22.21 o 
  -4   5   2        4.80       21.59     15.80 o 
  -3   5   2      609.26      547.69     23.79 o 
  -2   5   2      292.79      382.36     28.87 o 
  -1   5   2        5.33        4.86     20.03 o 
   0   5   2      793.02      915.04     38.38 o 
   1   5   2      775.56      776.84     36.99 o 
   2   5   2       82.24      103.40     22.37 o 
   3   5   2      245.72      247.72     23.54 o 
   4   5   2      179.41      204.44     22.51 o 
   5   5   2      193.37      174.61     22.80 o 
   6   5   2      146.51      104.68     20.70 o 
   7   5   2       15.83        1.96     19.76 o 
   8   5   2       47.62       68.10     24.66 o 
   9   5   2      732.28      657.10     35.26 o 
  10   5   2       37.23       22.71     24.07 o 
  11   5   2       36.53       18.69     23.69 o 
  12   5   2       15.73       12.10     21.10 o 
  13   5   2       56.32       23.43     18.79 o 
  14   5   2       31.96       42.05     19.88 o 
  15   5   2       31.31       18.38     20.01 o 
  16   5   2      113.91      136.84     24.97 o 
  17   5   2       96.94       59.53     33.24 o 
  18   5   2       84.22      103.44     32.40 o 
  19   5   2       88.12      105.84     37.52 o 
 -17   6   2       71.22       89.68     29.23 o 
 -16   6   2       29.34        6.82     36.39 o 
 -15   6   2       15.10       14.01     46.89 o 
 -14   6   2        0.27        7.23     58.48 o 
 -13   6   2       17.26       20.01     33.14 o 
 -12   6   2       63.34      -29.94     30.93 o 
 -11   6   2        1.74        0.15     31.45 o 
 -10   6   2        2.41       46.60     32.48 o 
  -9   6   2      273.93      388.14    118.21 o 
  -8   6   2       63.84      101.34     29.11 o 
  -7   6   2      118.82       92.12     29.23 o 
  -6   6   2       69.04       89.91     28.98 o 
  -5   6   2       65.28       57.72     27.34 o 
  -4   6   2        3.33       32.30     26.06 o 
  -3   6   2       94.55      109.54     19.82 o 
  -2   6   2       64.73      104.71     23.78 o 
  -1   6   2       52.03       25.11     23.22 o 
   0   6   2      144.47      141.40     28.30 o 
   1   6   2       79.90       93.06     47.55 o 
   2   6   2       99.28      138.12     37.88 o 
   3   6   2       58.63       95.65     37.28 o 
   4   6   2        4.29       31.82     35.27 o 
   5   6   2       99.24       93.13     36.06 o 
   6   6   2      207.03      283.34     58.84 o 
   7   6   2       21.77        4.88     49.54 o 
   8   6   2       57.27      -39.82     47.99 o 
   9   6   2       59.67       33.55     51.83 o 
  10   6   2      233.84      302.95     72.90 o 
  11   6   2        1.29       10.81     53.39 o 
  12   6   2        2.38       14.51    102.23 o 
  13   6   2      185.58      192.12     96.19 o 
  14   6   2        6.69      135.54     76.61 o 
  15   6   2        0.26       50.54     72.60 o 
  -9   7   2       28.88      122.73     91.46 o 
  -8   7   2      131.04      186.07     97.17 o 
  -7   7   2        7.60      156.64     90.69 o 
  -6   7   2      102.87      141.97     50.92 o 
  -5   7   2        0.10       53.80     45.44 o 
  -4   7   2        2.95       76.67     52.72 o 
  -3   7   2       30.14      110.74     46.72 o 
  -2   7   2       53.74       93.75     45.72 o 
  -1   7   2      134.21      175.51     48.21 o 
   0   7   2       73.13      144.98     48.08 o 
   1   7   2      105.85      147.67     48.41 o 
   2   7   2       38.77       69.38     49.28 o 
   3   7   2       77.71      137.30     46.39 o 
   4   7   2        3.37       71.97     44.98 o 
   5   7   2       29.55      -15.80    131.06 o 
   6   7   2      157.96      149.27     78.20 o 
   7   7   2       21.78      201.41    104.40 o 
   8   7   2       28.24      -84.24     84.24 o 
 -28   1   3       44.30       59.89     36.43 o 
 -27   1   3      133.83      190.05     29.59 o 
 -26   1   3      147.29      156.36     28.08 o 
 -25   1   3      368.96      404.48     27.14 o 
 -24   1   3      264.97      278.06     28.23 o 
 -23   1   3        5.43       18.93     21.51 o 
 -22   1   3       21.33       26.45     20.78 o 
 -21   1   3      134.41      129.33     22.27 o 
 -20   1   3        0.41        1.33     23.86 o 
 -19   1   3      301.65      280.35     43.31 o 
 -18   1   3      940.38     1056.92     61.26 o 
 -17   1   3       30.71       33.35     34.30 o 
 -16   1   3       71.33       85.74     26.23 o 
 -15   1   3      978.60      968.24     46.06 o 
 -14   1   3     2231.18     2204.88     60.60 o 
 -13   1   3      544.66      644.76     26.83 o 
 -12   1   3      107.40      155.41     15.47 o 
 -11   1   3       78.71       70.65     13.10 o 
 -10   1   3     1614.14     1907.89     34.83 o 
  -9   1   3     2513.48     2861.69    145.91 o 
  -8   1   3      339.93      433.94     18.56 o 
  -7   1   3      235.37      318.27     12.34 o 
  -6   1   3     1042.19     1136.51     25.42 o 
  -5   1   3        1.03       -5.28      7.35 o 
  -4   1   3       42.40       27.60      6.92 o 
  -3   1   3     5872.61     6148.21     76.04 o 
  -2   1   3     7060.54     7804.51    114.16 o 
  -1   1   3     7446.23     7559.48     94.06 o 
   0   1   3     6764.29     7030.61     91.16 o 
   1   1   3    31971.68    32833.77    328.10 o 
   2   1   3      122.08       90.44     10.52 o 
   3   1   3     6166.28     7055.19     63.28 o 
   4   1   3      553.27      490.50     12.27 o 
   5   1   3     3872.63     4242.92     35.75 o 
   6   1   3     1220.39     1310.57     17.77 o 
   7   1   3     4763.79     4954.73     47.70 o 
   8   1   3     1289.83     1472.83     20.79 o 
   9   1   3       49.92       25.59      6.59 o 
  10   1   3     1338.40     1458.75     22.72 o 
  11   1   3       12.65       19.90      7.76 o 
  12   1   3      149.82      157.85     11.01 o 
  13   1   3      115.30      137.61     11.56 o 
  14   1   3      282.05      300.23     11.97 o 
  15   1   3      240.25      266.36     14.13 o 
  16   1   3       27.93       25.15     10.48 o 
  17   1   3      145.77      133.61     13.13 o 
  18   1   3       21.80       35.58     12.00 o 
  19   1   3      706.43      702.43     32.72 o 
  20   1   3      300.63      278.27     20.86 o 
  21   1   3       33.87       -3.04     16.37 o 
  22   1   3      374.59      425.49     25.23 o 
  23   1   3      310.93      248.35     22.52 o 
  24   1   3        4.38       13.75     25.95 o 
  25   1   3       22.57       71.02     33.55 o 
  26   1   3       61.29       87.97     35.14 o 
 -27   2   3       43.58      103.35     37.17 o 
 -26   2   3       20.23       28.08     61.18 o 
 -25   2   3       35.78       55.90     26.25 o 
 -24   2   3      195.00      224.25     29.29 o 
 -23   2   3       96.00      133.07     25.07 o 
 -22   2   3      652.18      679.18     34.35 o 
 -21   2   3      814.26      717.76     44.91 o 
 -20   2   3      302.33      392.05     27.50 o 
 -19   2   3      178.22      181.97     20.16 o 
 -18   2   3      173.08      187.10     24.85 o 
 -17   2   3      262.25      274.10     19.80 o 
 -16   2   3      328.71      287.02     20.21 o 
 -15   2   3     1106.29     1056.99     33.06 o 
 -14   2   3     1061.22      991.91     27.80 o 
 -13   2   3      619.73      660.87     24.99 o 
 -12   2   3      430.27      447.16     33.66 o 
 -11   2   3     1041.82     1061.77     34.79 o 
 -10   2   3       78.93       69.82     10.02 o 
  -9   2   3     1093.36     1233.12     22.55 o 
  -8   2   3     1394.48     1502.80     25.31 o 
  -7   2   3       16.74       25.03      7.86 o 
  -6   2   3     1817.68     1995.67     27.53 o 
  -5   2   3      492.01      436.74     13.55 o 
  -4   2   3      626.46      580.27     14.55 o 
  -3   2   3     1682.23     1825.96     33.39 o 
  -2   2   3       58.15       49.07      6.19 o 
  -1   2   3     1029.24     1055.03     51.83 o 
   0   2   3      224.06      232.60     14.02 o 
   1   2   3      662.09      827.49     79.12 o 
   2   2   3      455.88      294.79     20.25 o 
   3   2   3      580.57      625.05     19.37 o 
   4   2   3     2783.75     2682.85     30.15 o 
   5   2   3     2431.36     2505.71     29.28 o 
   6   2   3      649.35      626.59     15.94 o 
   7   2   3       10.85        6.18      7.23 o 
   8   2   3      155.64      185.53     10.61 o 
   9   2   3     1418.83     1398.88     21.35 o 
  10   2   3      574.15      600.93     15.66 o 
  11   2   3     1334.86     1333.87     23.17 o 
  12   2   3      998.57      949.29     21.82 o 
  13   2   3     1327.82     1277.40     28.29 o 
  14   2   3       98.80       91.31     13.57 o 
  15   2   3       98.34       90.41     18.81 o 
  16   2   3      544.72      565.36     37.29 o 
  17   2   3      213.68      248.14     28.06 o 
  18   2   3      423.53      401.48     27.05 o 
  19   2   3      574.19      620.71     34.07 o 
  20   2   3      434.78      368.84     45.29 o 
  21   2   3      327.44      314.15     28.41 o 
  22   2   3        3.73       24.60     23.06 o 
  23   2   3        1.80        8.04     24.72 o 
  24   2   3       13.32       41.85     41.04 o 
  25   2   3       31.86       59.44     30.70 o 
 -26   3   3      179.87      244.27     59.66 o 
 -25   3   3      764.61      689.40     39.94 o 
 -24   3   3      221.38      233.70     30.24 o 
 -23   3   3       42.20       54.52     24.82 o 
 -22   3   3      215.02      194.73     28.45 o 
 -21   3   3       72.50      115.54     24.43 o 
 -20   3   3        5.27       32.73     19.28 o 
 -19   3   3      549.02      530.49     47.24 o 
 -18   3   3      386.60      388.06     23.97 o 
 -17   3   3     1358.81     1311.94     35.64 o 
 -16   3   3     1010.25     1024.29     31.98 o 
 -15   3   3     1638.55     1557.40     35.30 o 
 -14   3   3      274.30      299.66     19.32 o 
 -13   3   3      319.39      338.86     19.31 o 
 -12   3   3      232.67      260.00     16.21 o 
 -11   3   3      245.37      226.48     16.73 o 
 -10   3   3     1205.96     1259.47     23.61 o 
  -9   3   3     2577.16     2614.27     39.30 o 
  -8   3   3     1122.42     1025.10     28.88 o 
  -7   3   3      882.53      868.52     20.22 o 
  -6   3   3     2941.38     3084.10     34.95 o 
  -5   3   3      653.74      728.27     14.65 o 
  -4   3   3     1945.03     2009.43     22.87 o 
  -3   3   3     2396.24     2489.56     28.39 o 
  -2   3   3     2317.35     2423.18     37.84 o 
  -1   3   3     1259.78      999.78     18.99 o 
   0   3   3     8181.39     8658.54     84.32 o 
   1   3   3      112.90       48.33      9.86 o 
   2   3   3      580.15      530.81     18.32 o 
   3   3   3        6.33        2.88      8.68 o 
   4   3   3       54.48       51.90     16.54 o 
   5   3   3     3919.42     3558.88     52.22 o 
   6   3   3     1345.13     1392.25     43.60 o 
   7   3   3     5889.48     5819.38     58.48 o 
   8   3   3     1530.90     1339.95     25.77 o 
   9   3   3     1677.60     1639.41     28.59 o 
  10   3   3      844.30      833.07     25.90 o 
  11   3   3      100.35      137.50     14.45 o 
  12   3   3      671.82      614.19     22.53 o 
  13   3   3      305.51      273.11     18.17 o 
  14   3   3      185.40      286.04     19.03 o 
  15   3   3     1135.86      962.59     28.93 o 
  16   3   3     1472.60     1487.98     34.97 o 
  17   3   3      356.03      311.86     21.72 o 
  18   3   3       14.08       17.86     20.74 o 
  19   3   3      154.09      136.42     24.48 o 
  20   3   3      120.90       99.22     27.89 o 
  21   3   3      176.66      228.72     28.89 o 
  22   3   3      162.08      175.10     28.67 o 
  23   3   3      252.76      253.50     31.47 o 
  24   3   3       59.89        8.10    113.95 o 
 -24   4   3      108.92        6.40     82.75 o 
 -23   4   3      494.99      446.65     39.24 o 
 -22   4   3      787.05      705.36     43.58 o 
 -21   4   3      492.79      534.74     58.64 o 
 -20   4   3      926.29      822.60     39.84 o 
 -19   4   3      580.92      592.00     39.40 o 
 -18   4   3      172.91      190.37     24.60 o 
 -17   4   3       84.90       84.38     21.37 o 
 -16   4   3      276.69      280.68     37.45 o 
 -15   4   3     1207.50     1199.26     37.44 o 
 -14   4   3     2080.58     2047.66     70.26 o 
 -13   4   3      280.36      252.11     23.71 o 
 -12   4   3     1487.31     1552.49     34.51 o 
 -11   4   3      220.29      227.21     17.14 o 
 -10   4   3       63.91      100.10     14.37 o 
  -9   4   3       48.89       72.08     14.18 o 
  -8   4   3       58.35       58.27     13.26 o 
  -7   4   3     1297.28     1350.11     65.96 o 
  -6   4   3      839.08      729.35     62.99 o 
  -5   4   3     1564.14     1692.27     87.90 o 
  -4   4   3     1481.76     1428.38     30.58 o 
  -3   4   3     1814.57     1682.50     28.58 o 
  -2   4   3      106.17       88.12     11.36 o 
  -1   4   3       11.11       -7.22     18.52 o 
   0   4   3      551.39      535.37     21.71 o 
   1   4   3     3418.36     3250.88     51.28 o 
   2   4   3     1737.93     1702.32     36.73 o 
   3   4   3      981.82      892.98     26.62 o 
   4   4   3     3192.23     3036.91     51.94 o 
   5   4   3     1702.21     1626.53     38.74 o 
   6   4   3      388.82      397.84     23.67 o 
   7   4   3     1864.09     1703.11     48.69 o 
   8   4   3      289.74      281.47     22.24 o 
   9   4   3       82.64      109.30     17.25 o 
  10   4   3     1679.31     1527.92     31.86 o 
  11   4   3      859.03      884.32     27.78 o 
  12   4   3     1239.00     1240.38     37.18 o 
  13   4   3      868.83      823.50     28.08 o 
  14   4   3      415.03      414.62     23.35 o 
  15   4   3        1.83       19.82     17.22 o 
  16   4   3       12.59       32.10     24.27 o 
  17   4   3      151.39      176.58     31.76 o 
  18   4   3      139.80      121.54     33.71 o 
  19   4   3      585.60      584.76     45.39 o 
  20   4   3      647.45      550.42     50.84 o 
  21   4   3      243.69      252.18     31.20 o 
  22   4   3       91.07       80.88     52.61 o 
 -21   5   3       56.91       65.77    114.55 o 
 -20   5   3       51.23       70.51     34.46 o 
 -19   5   3       32.66       42.40     49.25 o 
 -18   5   3      903.29      889.92     79.48 o 
 -17   5   3     1020.17     1095.97     60.86 o 
 -16   5   3      428.11      441.60     33.01 o 
 -15   5   3      227.94      232.62     26.31 o 
 -14   5   3      218.39      185.47     24.27 o 
 -13   5   3       85.81       92.80     21.73 o 
 -12   5   3        4.20        8.30     17.31 o 
 -11   5   3      657.93      668.03     38.18 o 
 -10   5   3     1140.62     1288.55     37.85 o 
  -9   5   3     2025.92     1906.81     39.05 o 
  -8   5   3     1666.45     1794.36     68.38 o 
  -7   5   3      664.89      649.86     33.62 o 
  -6   5   3      627.68      665.20     43.22 o 
  -5   5   3       20.07       28.57     24.07 o 
  -4   5   3       54.34       63.03     17.87 o 
  -3   5   3      220.24      154.55     18.80 o 
  -2   5   3     2711.81     2907.68     67.01 o 
  -1   5   3     1840.79     1706.06     53.20 o 
   0   5   3      316.43      296.29     29.64 o 
   1   5   3     1056.30     1091.15     44.96 o 
   2   5   3     1447.66     1318.85     48.31 o 
   3   5   3       97.01       93.38     24.70 o 
   4   5   3      774.38      774.62     67.16 o 
   5   5   3     1045.92     1043.68     45.44 o 
   6   5   3     1218.29     1326.62     43.25 o 
   7   5   3     1188.27     1139.10     43.94 o 
   8   5   3      954.85     1002.74     49.66 o 
   9   5   3      440.88      416.77     37.39 o 
  10   5   3      578.72      567.42     41.07 o 
  11   5   3        3.41       -3.81     27.08 o 
  12   5   3      235.01      264.83     35.22 o 
  13   5   3      118.33      194.80     34.32 o 
  14   5   3     1066.23     1192.51     76.84 o 
  15   5   3      667.40      733.60     74.02 o 
  16   5   3      311.88      279.77     31.39 o 
  17   5   3      610.94      653.92     36.18 o 
  18   5   3      438.89      432.20     53.03 o 
  19   5   3       33.89      143.06     63.17 o 
 -17   6   3       39.71       80.96     28.45 o 
 -16   6   3      275.08      305.74     35.00 o 
 -15   6   3      223.53      241.60     47.55 o 
 -14   6   3      151.64      177.28     44.75 o 
 -13   6   3     1011.15      985.96     71.71 o 
 -12   6   3      775.97      821.00     54.73 o 
 -11   6   3      246.09      264.84     39.11 o 
 -10   6   3      140.21      266.59     50.12 o 
  -9   6   3      193.79      210.90     37.51 o 
  -8   6   3      110.87      127.46     29.40 o 
  -7   6   3      691.87      842.07     43.35 o 
  -6   6   3     1101.48     1070.39     47.36 o 
  -5   6   3      671.94      795.41     42.33 o 
  -4   6   3      408.19      340.27     33.66 o 
  -3   6   3      370.66      470.37     35.92 o 
  -2   6   3      454.79      391.02     30.40 o 
  -1   6   3       57.79       44.84     31.60 o 
   0   6   3       14.21       43.02     26.62 o 
   1   6   3      251.26      298.64     31.72 o 
   2   6   3      721.66      789.70     42.58 o 
   3   6   3      666.43      714.64     40.27 o 
   4   6   3      589.37      658.35     40.52 o 
   5   6   3      227.26      262.28     51.16 o 
   6   6   3      132.47      249.19     46.68 o 
   7   6   3       26.79       30.14     45.83 o 
   8   6   3       21.71       50.31     33.26 o 
   9   6   3      531.19      546.64     45.54 o 
  10   6   3      297.38      390.72     73.08 o 
  11   6   3      332.09      525.59    116.81 o 
  12   6   3      483.38      359.32     63.98 o 
  13   6   3      472.13      626.04    119.00 o 
  14   6   3      224.63      188.30    116.87 o 
  15   6   3       32.09      -14.19    111.72 o 
  -9   7   3      396.18      595.74    115.61 o 
  -8   7   3      114.31      231.87     95.84 o 
  -7   7   3       80.48      170.00     75.16 o 
  -6   7   3       90.91      121.86     46.50 o 
  -5   7   3        0.08       31.36     45.15 o 
  -4   7   3       64.24       97.96     63.65 o 
  -3   7   3       22.10       75.07     47.14 o 
  -2   7   3      389.80      535.59     79.29 o 
  -1   7   3      781.79      884.07     64.22 o 
   0   7   3      265.34      422.04     55.10 o 
   1   7   3      113.70      159.94     48.32 o 
   2   7   3      261.10      304.56     75.58 o 
   3   7   3       98.37      148.12     55.04 o 
   4   7   3       49.09      161.43     60.32 o 
   5   7   3      277.01      474.68    127.08 o 
   6   7   3       89.53      113.24    112.50 o 
   7   7   3       37.78       47.19     82.91 o 
 -28   0   4     1575.88     1617.53     79.97 o 
 -27   0   4     1439.02     1470.15     70.91 o 
 -26   0   4      348.62      309.92     44.83 o 
 -25   0   4      300.46      321.59     65.24 o 
 -24   0   4       92.62      214.65     71.03 o 
 -23   0   4       17.67       21.38     60.82 o 
 -22   0   4      765.25      918.29     86.81 o 
 -21   0   4     2305.24     2184.37    119.59 o 
 -20   0   4     1624.02     1562.76    112.30 o 
 -19   0   4      394.63      377.25     61.77 o 
 -18   0   4       51.40       99.79     52.76 o 
 -17   0   4      708.93      931.04     54.54 o 
 -16   0   4     1017.60     1097.28     58.09 o 
 -15   0   4     2920.79     2791.19     74.95 o 
 -14   0   4       36.69      104.88     27.82 o 
 -13   0   4     3489.50     3382.38     78.21 o 
 -12   0   4    17390.86    17975.96    330.86 o 
 -11   0   4     3014.73     2741.80     78.15 o 
 -10   0   4     1779.39     1654.37     58.76 o 
  -9   0   4     3055.53     3091.95    128.37 o 
  -8   0   4      112.03      138.54     17.54 o 
  -7   0   4     5050.88     5208.05     88.30 o 
  -6   0   4     8185.30     8067.06     99.91 o 
  -5   0   4    13687.10    13927.85    205.64 o 
  -4   0   4     8619.73     8567.96    129.36 o 
  -3   0   4    12442.31    12811.32    148.06 o 
  -2   0   4    33287.25    34959.15    495.67 o 
  -1   0   4    21829.95    23716.04    517.54 o 
   0   0   4     8307.49     8901.60    205.38 o 
   1   0   4    14216.68    14939.48    330.18 o 
   2   0   4      105.15       95.87     13.39 o 
   3   0   4    11712.54    11625.96    178.15 o 
   4   0   4     9865.86     9809.32    112.15 o 
   5   0   4     6342.59     6310.04     64.95 o 
   6   0   4      525.24      408.78     39.81 o 
   7   0   4     9633.95     9731.75     97.36 o 
   8   0   4      283.75      324.95     13.27 o 
   9   0   4      545.22      672.24     27.34 o 
  10   0   4     2294.18     2297.84     33.63 o 
  11   0   4     2742.32     2612.22     37.39 o 
  12   0   4     4726.56     4763.89    112.82 o 
  13   0   4     4594.62     4421.75     65.58 o 
  14   0   4     1764.22     1653.95     39.01 o 
  15   0   4     1317.88     1303.97     36.28 o 
  16   0   4        9.89       25.65     14.86 o 
  17   0   4      380.35      390.49     24.89 o 
  18   0   4     1969.57     2011.65     48.11 o 
  19   0   4      337.68      307.18     48.12 o 
  20   0   4     2022.00     1973.72     53.37 o 
  21   0   4     2356.42     2250.80     53.98 o 
  22   0   4     2243.39     2337.63     57.16 o 
  23   0   4      379.87      495.92     44.13 o 
  24   0   4       93.09      105.80     37.09 o 
  25   0   4        5.16       41.82     34.83 o 
  26   0   4      233.21      234.97     41.72 o 
 -28   1   4       38.29       60.37     29.28 o 
 -27   1   4      112.74      132.56     42.02 o 
 -26   1   4      307.31      312.45     45.66 o 
 -25   1   4     1390.81     1325.77     45.98 o 
 -24   1   4      794.04      761.32     37.10 o 
 -23   1   4      989.74      975.24     38.58 o 
 -22   1   4     1249.03     1142.75     67.13 o 
 -21   1   4      782.43      762.24     57.25 o 
 -20   1   4        2.48       37.11     38.65 o 
 -19   1   4      179.42      224.52     55.77 o 
 -18   1   4      291.79      342.61     33.19 o 
 -17   1   4      741.03      861.23     43.12 o 
 -16   1   4     7954.29     7521.59    114.80 o 
 -15   1   4     2850.41     2702.05     51.53 o 
 -14   1   4     2909.75     2806.76     68.99 o 
 -13   1   4     1769.07     1647.40     38.57 o 
 -12   1   4      638.18      707.15     30.11 o 
 -11   1   4      802.19      735.36     28.27 o 
 -10   1   4     2355.51     2208.07     38.60 o 
  -9   1   4    11738.79    12007.94    116.03 o 
  -8   1   4    11388.90    11242.19    108.50 o 
  -7   1   4     5036.17     5055.48     61.68 o 
  -6   1   4     9547.23     9558.28    124.11 o 
  -5   1   4     5385.50     5445.55     71.80 o 
  -4   1   4       78.55       83.95      8.51 o 
  -3   1   4     1428.96     1480.71     24.66 o 
  -2   1   4    16772.31    16884.71    173.02 o 
  -1   1   4    24651.41    25832.95    429.40 o 
   0   1   4    45578.86    47143.21    472.06 o 
   1   1   4      371.76      300.57     15.03 o 
   2   1   4     9526.33     9226.83    148.66 o 
   3   1   4     7984.14     8882.10     72.23 o 
   4   1   4      141.44      241.46      7.77 o 
   5   1   4     2254.58     2183.65     22.14 o 
   6   1   4     4364.58     4630.88     76.60 o 
   7   1   4     5039.18     5044.29     41.71 o 
   8   1   4     3352.29     3107.26     29.74 o 
   9   1   4     1944.21     1766.14     21.59 o 
  10   1   4     8667.58     8869.88     69.92 o 
  11   1   4      973.52      922.95     23.92 o 
  12   1   4      167.66      176.58     10.09 o 
  13   1   4      530.48      625.94     16.86 o 
  14   1   4      533.98      509.18     17.50 o 
  15   1   4      893.72      925.70     22.03 o 
  16   1   4     1042.67     1048.11     24.05 o 
  17   1   4      755.29      753.12     33.61 o 
  18   1   4     2023.14     1949.49     38.16 o 
  19   1   4      921.53      966.78     34.36 o 
  20   1   4       71.65       93.80     17.25 o 
  21   1   4        5.98       30.79     18.24 o 
  22   1   4       40.19       27.99     18.04 o 
  23   1   4      839.12      846.77     52.22 o 
  24   1   4      917.14      785.77     43.85 o 
  25   1   4      919.20      958.04     43.42 o 
  26   1   4      575.88      530.81     36.21 o 
 -27   2   4      432.27      457.51     38.82 o 
 -26   2   4       84.30       89.05     27.28 o 
 -25   2   4        8.97       19.85     44.34 o 
 -24   2   4       66.40       66.53     25.05 o 
 -23   2   4      391.65      403.29     42.82 o 
 -22   2   4      629.32      570.25     32.45 o 
 -21   2   4      662.81      743.54     42.45 o 
 -20   2   4     1063.94     1005.36     43.70 o 
 -19   2   4     3204.69     3132.13     61.58 o 
 -18   2   4       50.43       68.82     17.29 o 
 -17   2   4      524.87      563.18     31.49 o 
 -16   2   4      614.95      585.24     28.40 o 
 -15   2   4        6.46        3.06     16.76 o 
 -14   2   4     3396.81     3416.26     49.19 o 
 -13   2   4     3615.71     3390.67     47.76 o 
 -12   2   4      380.21      406.70     20.19 o 
 -11   2   4     3519.64     3251.92     40.39 o 
 -10   2   4     2484.48     2463.95     33.28 o 
  -9   2   4     3222.63     3284.17     41.71 o 
  -8   2   4      100.72      133.20     10.47 o 
  -7   2   4      526.94      527.03     16.33 o 
  -6   2   4     4121.23     4102.17     45.36 o 
  -5   2   4      553.58      394.18     14.04 o 
  -4   2   4     8412.92     8303.84     78.70 o 
  -3   2   4    14897.37    15559.25    157.04 o 
  -2   2   4     1267.99     1023.07     19.08 o 
  -1   2   4     2261.46     2496.54     32.58 o 
   0   2   4       93.64       97.82      9.02 o 
   1   2   4     2947.95     3119.88     52.12 o 
   2   2   4     5312.12     5276.76     77.36 o 
   3   2   4     2446.56     2382.96     54.65 o 
   4   2   4     3678.84     3584.25     49.13 o 
   5   2   4     7774.42     7402.65     74.30 o 
   6   2   4     7808.89     8236.31     73.74 o 
   7   2   4      705.65      619.65     17.39 o 
   8   2   4      215.58      244.57     12.36 o 
   9   2   4      294.21      325.44     17.65 o 
  10   2   4      597.81      644.33     33.40 o 
  11   2   4     2068.94     2012.86     35.35 o 
  12   2   4     3316.32     3136.17     46.34 o 
  13   2   4     1788.80     1862.84     33.27 o 
  14   2   4      765.45      721.19     28.71 o 
  15   2   4      856.09      988.09     22.80 o 
  16   2   4      425.03      392.73     25.45 o 
  17   2   4      127.35       76.19     19.96 o 
  18   2   4        9.35       10.31     25.23 o 
  19   2   4     1376.84     1281.72     68.37 o 
  20   2   4      649.79      651.09     34.09 o 
  21   2   4      784.76      718.85     36.33 o 
  22   2   4      636.36      647.48     36.44 o 
  23   2   4      395.75      409.46     32.96 o 
  24   2   4       15.39       19.74     25.75 o 
  25   2   4        4.33       20.39     48.08 o 
 -26   3   4      224.03      336.98    106.30 o 
 -25   3   4       73.52       64.25     27.01 o 
 -24   3   4      446.57      403.50     33.01 o 
 -23   3   4      200.20      164.57     29.01 o 
 -22   3   4      148.33      168.93     26.35 o 
 -21   3   4       90.12       83.78     23.53 o 
 -20   3   4        2.12       14.22     24.64 o 
 -19   3   4       69.33       80.85     21.54 o 
 -18   3   4     1285.98     1295.00     62.75 o 
 -17   3   4      261.10      298.02     23.72 o 
 -16   3   4      531.51      511.91     28.26 o 
 -15   3   4      638.64      729.83     26.03 o 
 -14   3   4     1584.76     1459.34     33.73 o 
 -13   3   4      587.35      646.59     20.87 o 
 -12   3   4        6.21        6.94     11.09 o 
 -11   3   4      284.26      277.76     14.40 o 
 -10   3   4      384.37      416.38     16.40 o 
  -9   3   4     2834.49     2759.00     35.31 o 
  -8   3   4     5075.67     5011.61     51.25 o 
  -7   3   4     4159.54     3862.08     47.05 o 
  -6   3   4     1080.15     1112.77     18.76 o 
  -5   3   4     1296.74     1234.44     18.00 o 
  -4   3   4      362.50      422.72     15.37 o 
  -3   3   4      776.53      837.24     18.23 o 
  -2   3   4      773.85      591.84     22.95 o 
  -1   3   4     1299.68     1298.65     27.06 o 
   0   3   4     3392.32     3127.61     37.17 o 
   1   3   4     4172.38     4257.05     62.75 o 
   2   3   4     1578.53     1323.55     29.72 o 
   3   3   4     1602.19     1630.96     33.60 o 
   4   3   4        5.58      -11.81     12.52 o 
   5   3   4     1900.99     2009.30     50.81 o 
   6   3   4      405.12      477.04     22.37 o 
   7   3   4     2126.18     2044.63     34.44 o 
   8   3   4      739.71      786.90     26.12 o 
   9   3   4      691.43      680.20     26.75 o 
  10   3   4      408.88      418.86     20.37 o 
  11   3   4      718.29      734.25     25.26 o 
  12   3   4        1.86       -1.45     12.76 o 
  13   3   4      402.28      415.60     20.52 o 
  14   3   4       66.24       73.55     15.29 o 
  15   3   4      448.80      473.89     22.89 o 
  16   3   4     1968.48     1686.45     36.82 o 
  17   3   4      832.05      896.86     94.84 o 
  18   3   4      506.59      530.76     38.50 o 
  19   3   4      271.80      218.30     27.14 o 
  20   3   4        1.25       26.45     23.93 o 
  21   3   4        0.46       16.86     25.13 o 
  22   3   4       70.05       83.94     27.16 o 
  23   3   4      122.49      115.18     34.41 o 
 -24   4   4        0.22      -61.59     78.84 o 
 -23   4   4        4.20      -26.60     26.60 o 
 -22   4   4       62.51       77.28     28.99 o 
 -21   4   4      280.33      243.08     32.72 o 
 -20   4   4      354.51      358.56     40.20 o 
 -19   4   4       48.75       66.50     22.95 o 
 -18   4   4      169.12      194.26     32.24 o 
 -17   4   4      516.06      483.24     29.46 o 
 -16   4   4        5.87       47.85     19.72 o 
 -15   4   4      667.02      676.95     50.59 o 
 -14   4   4      137.32      165.73     20.94 o 
 -13   4   4       90.75       82.57     16.34 o 
 -12   4   4     1057.34     1100.73     28.45 o 
 -11   4   4      442.05      416.52     19.75 o 
 -10   4   4      354.95      379.74     19.98 o 
  -9   4   4     2255.67     2279.79     38.62 o 
  -8   4   4      248.25      226.10     21.03 o 
  -7   4   4      358.62      347.21     30.91 o 
  -6   4   4      725.91      725.71     19.86 o 
  -5   4   4      735.71      767.92     19.97 o 
  -4   4   4      566.14      467.58     19.55 o 
  -3   4   4      778.29      855.29     26.98 o 
  -2   4   4     1389.52     1295.88     30.84 o 
  -1   4   4      219.96      232.93     16.13 o 
   0   4   4      734.50      677.98     35.90 o 
   1   4   4      566.35      529.17     37.99 o 
   2   4   4      108.42       88.31     27.56 o 
   3   4   4      467.22      398.32     30.93 o 
   4   4   4     2591.41     2561.67     59.10 o 
   5   4   4     1467.05     1456.63     38.34 o 
   6   4   4       68.23       74.46     18.20 o 
   7   4   4      372.70      476.94     25.33 o 
   8   4   4      331.35      390.45     24.69 o 
   9   4   4      172.53      146.79     25.78 o 
  10   4   4      153.31      154.96     21.46 o 
  11   4   4      148.53      140.42     17.05 o 
  12   4   4      465.60      409.09     22.15 o 
  13   4   4      383.14      348.47     30.93 o 
  14   4   4      213.17      291.02     28.15 o 
  15   4   4      112.18       72.03     18.63 o 
  16   4   4       37.87       32.90     19.20 o 
  17   4   4      203.78      172.21     22.12 o 
  18   4   4       19.25       25.43     23.97 o 
  19   4   4      168.85      147.51     27.64 o 
  20   4   4      197.99      197.07     29.58 o 
  21   4   4        5.50      -25.21     34.49 o 
 -21   5   4       32.52       62.43     28.04 o 
 -20   5   4        1.36       12.15     41.61 o 
 -19   5   4      149.41      161.29     46.23 o 
 -18   5   4      107.39      103.46     26.59 o 
 -17   5   4      110.87      141.69     28.78 o 
 -16   5   4      138.52      170.79     33.96 o 
 -15   5   4      104.17      141.94     27.85 o 
 -14   5   4      131.61      132.55     23.99 o 
 -13   5   4       56.47       71.05     20.21 o 
 -12   5   4        0.17       44.55     17.95 o 
 -11   5   4        1.53       29.54     18.19 o 
 -10   5   4      434.80      434.42     37.40 o 
  -9   5   4      129.66      146.05     19.24 o 
  -8   5   4      556.76      585.16     24.80 o 
  -7   5   4      184.32      164.47     24.95 o 
  -6   5   4       11.06       12.33     17.83 o 
  -5   5   4      127.59      115.38     20.01 o 
  -4   5   4        0.01       -4.52     20.62 o 
  -3   5   4       43.75       43.30     17.58 o 
  -2   5   4      168.24      157.75     26.77 o 
  -1   5   4      214.73      252.66     29.47 o 
   0   5   4       23.89       40.28     23.79 o 
   1   5   4        4.54       17.21     25.29 o 
   2   5   4      449.04      479.52     34.41 o 
   3   5   4        3.88       46.92     23.78 o 
   4   5   4      116.84      156.51     26.42 o 
   5   5   4        2.22       27.30     23.86 o 
   6   5   4       85.62       82.29     25.44 o 
   7   5   4      409.17      395.56     83.94 o 
   8   5   4     1062.31     1095.56     58.04 o 
   9   5   4       14.95       11.78     27.80 o 
  10   5   4      157.79      204.71     33.21 o 
  11   5   4      102.94       71.38     31.17 o 
  12   5   4       45.40      100.38     32.52 o 
  13   5   4        1.84       26.65     31.48 o 
  14   5   4       92.31      107.21     34.05 o 
  15   5   4       28.18       61.12     35.21 o 
  16   5   4       52.27       54.86     93.33 o 
  17   5   4      346.53      390.29     56.29 o 
  18   5   4      336.49      366.73     43.49 o 
 -17   6   4        0.11       29.70     81.55 o 
 -16   6   4       17.43       21.13     61.98 o 
 -15   6   4        2.56       -0.48     36.55 o 
 -14   6   4       17.52       15.27     32.19 o 
 -13   6   4       21.29       67.29     36.50 o 
 -12   6   4        5.58       38.57     35.64 o 
 -11   6   4       56.90       82.09     34.87 o 
 -10   6   4      160.20      250.05     42.21 o 
  -9   6   4      158.37      223.09     39.24 o 
  -8   6   4        0.08       24.39     33.94 o 
  -7   6   4       97.51      111.86     41.29 o 
  -6   6   4        2.75       23.80     42.09 o 
  -5   6   4       25.55       39.85     40.04 o 
  -4   6   4      116.90      166.63     34.15 o 
  -3   6   4       21.60      -13.08     29.84 o 
  -2   6   4       59.76       79.69     32.34 o 
  -1   6   4       11.79       30.69     19.34 o 
   0   6   4      125.35      112.09     31.71 o 
   1   6   4        0.32        0.90     28.66 o 
   2   6   4        7.83       30.12     28.90 o 
   3   6   4       46.47       22.08     26.64 o 
   4   6   4       14.86       64.78     27.37 o 
   5   6   4        8.32       44.29     83.58 o 
   6   6   4       35.57       52.95     33.00 o 
   7   6   4      203.49      291.01     41.15 o 
   8   6   4      309.21      285.26     40.30 o 
   9   6   4        0.49      -26.42     32.91 o 
  10   6   4       40.72       61.04     45.97 o 
  11   6   4       29.96      106.76     39.28 o 
  12   6   4        1.51       31.83     34.56 o 
  13   6   4       58.17       85.24     42.69 o 
  14   6   4        4.77        5.52     45.27 o 
  -9   7   4       68.21      379.78     97.97 o 
  -8   7   4       10.38      104.76     44.86 o 
  -7   7   4        6.97      141.84     57.50 o 
  -6   7   4       20.64       66.64     61.53 o 
  -5   7   4        0.56       34.86     45.37 o 
  -4   7   4       10.19      119.15     48.18 o 
  -3   7   4        0.50       66.02     46.63 o 
  -2   7   4      154.09      178.87     49.39 o 
  -1   7   4        1.39      174.97     75.57 o 
   0   7   4       85.09      142.20     48.92 o 
   1   7   4       45.36      196.88     48.76 o 
   2   7   4      295.12      439.82     54.73 o 
   3   7   4        0.99      -14.70     74.52 o 
   4   7   4      215.36      323.24     70.25 o 
   5   7   4       81.03       77.18     64.75 o 
   6   7   4       33.62      195.63     96.67 o 
 -28   1   5        0.39      -15.18     26.03 o 
 -27   1   5      139.71      174.76     29.82 o 
 -26   1   5       44.14        4.68     28.67 o 
 -25   1   5        3.10       29.41     24.46 o 
 -24   1   5       21.30       16.82     45.55 o 
 -23   1   5      111.37       54.96     45.43 o 
 -22   1   5       33.50       33.57     62.75 o 
 -21   1   5      236.18      297.95     46.44 o 
 -20   1   5        9.84       -1.23     39.33 o 
 -19   1   5       61.54       56.91     29.71 o 
 -18   1   5     2170.93     2121.21     63.55 o 
 -17   1   5       34.29      172.15     90.49 o 
 -16   1   5     2497.69     2518.28     54.72 o 
 -15   1   5        7.93       18.99     18.99 o 
 -14   1   5      288.75      304.25     22.58 o 
 -13   1   5      523.18      560.53     26.35 o 
 -12   1   5     1269.50     1419.39     36.78 o 
 -11   1   5        0.48        1.83     13.41 o 
 -10   1   5       44.58       44.24     10.82 o 
  -9   1   5      342.23      418.19     16.08 o 
  -8   1   5        8.18        6.64     10.08 o 
  -7   1   5     2488.47     2723.44     40.11 o 
  -6   1   5     2289.90     2489.10     45.27 o 
  -5   1   5       58.30       46.58      8.74 o 
  -4   1   5        5.14        8.31      6.39 o 
  -3   1   5      428.68      483.62     20.26 o 
  -2   1   5      286.12      358.86     16.94 o 
  -1   1   5      118.50      162.45      9.52 o 
   0   1   5     1857.05     2142.00     31.10 o 
   1   1   5      168.49      216.81     14.51 o 
   2   1   5       19.42       32.12     11.11 o 
   3   1   5     5988.52     6182.09     72.39 o 
   4   1   5     1932.28     1900.13     22.76 o 
   5   1   5      826.07     1174.92     23.62 o 
   6   1   5      209.42      287.08      9.92 o 
   7   1   5     1211.73     1382.15     18.68 o 
   8   1   5      374.88      395.27     11.73 o 
   9   1   5      663.70      680.42     14.33 o 
  10   1   5       39.76       25.10      7.04 o 
  11   1   5      204.56      198.84     10.14 o 
  12   1   5       36.40       27.02      8.16 o 
  13   1   5      305.77      349.41     17.30 o 
  14   1   5        4.93       -3.96      8.91 o 
  15   1   5      327.78      376.20     16.12 o 
  16   1   5       17.52       41.80     13.07 o 
  17   1   5      111.00      145.92     18.13 o 
  18   1   5      699.91      666.73     25.95 o 
  19   1   5      186.84      174.90     28.44 o 
  20   1   5      107.27      112.50     17.72 o 
  21   1   5       51.86       50.23     21.86 o 
  22   1   5      295.18      257.22     27.72 o 
  23   1   5       89.15       69.18     31.82 o 
  24   1   5      100.50      116.46     26.62 o 
  25   1   5       30.99      107.00     35.19 o 
 -27   2   5       65.51       90.30     28.24 o 
 -26   2   5      294.46      336.00     44.08 o 
 -25   2   5        4.70        7.57     52.20 o 
 -24   2   5      434.32      438.85     51.64 o 
 -23   2   5       73.02       47.75     23.40 o 
 -22   2   5       54.92       48.52     22.56 o 
 -21   2   5      200.59      198.49     24.89 o 
 -20   2   5      276.87      303.06     23.54 o 
 -19   2   5      113.70      182.58     23.78 o 
 -18   2   5       18.99       36.92     19.58 o 
 -17   2   5      576.34      646.95     30.17 o 
 -16   2   5      440.61      473.95     34.54 o 
 -15   2   5       56.13      113.03     28.79 o 
 -14   2   5      180.81      235.04     23.00 o 
 -13   2   5       51.90       66.40     18.82 o 
 -12   2   5      550.76      570.54     22.30 o 
 -11   2   5     3213.49     3179.92     46.09 o 
 -10   2   5     1328.76     1274.73     34.33 o 
  -9   2   5     1035.05     1070.83     29.76 o 
  -8   2   5      540.36      577.42     21.86 o 
  -7   2   5      278.21      330.80     19.94 o 
  -6   2   5     1543.77     1722.07     31.54 o 
  -5   2   5      394.05      370.68     13.83 o 
  -4   2   5      211.38      216.69     10.44 o 
  -3   2   5      501.87      428.66     23.33 o 
  -2   2   5     4073.70     4120.63     43.01 o 
  -1   2   5    14665.38    16530.47    146.12 o 
   0   2   5     1364.12     1136.60     39.16 o 
   1   2   5       33.72       -0.08     11.45 o 
   2   2   5        4.40       13.22     12.52 o 
   3   2   5      126.15      150.19      9.63 o 
   4   2   5     1631.23     1674.91     32.93 o 
   5   2   5     2241.80     2156.27     38.47 o 
   6   2   5      682.74      724.59     21.49 o 
   7   2   5       15.03       14.01      8.32 o 
   8   2   5      890.09      869.39     16.88 o 
   9   2   5       54.11       52.11      7.67 o 
  10   2   5       84.95      121.34     12.27 o 
  11   2   5      264.07      264.53     14.36 o 
  12   2   5      603.89      610.84     22.76 o 
  13   2   5     1640.88     1581.17     28.16 o 
  14   2   5     1839.48     1737.37     33.14 o 
  15   2   5      289.00      381.72     24.80 o 
  16   2   5      177.74      169.13     21.64 o 
  17   2   5      111.86      108.02     21.46 o 
  18   2   5        0.78       31.57     25.75 o 
  19   2   5      220.53      175.36     24.35 o 
  20   2   5      629.15      608.15     33.78 o 
  21   2   5      392.94      367.13     31.39 o 
  22   2   5      224.73      258.11     35.01 o 
  23   2   5       92.90       77.20     26.96 o 
  24   2   5      502.33      538.49     36.94 o 
 -26   3   5        0.87       85.43     82.62 o 
 -25   3   5       32.10       15.25     27.48 o 
 -24   3   5      282.85      254.21     33.24 o 
 -23   3   5      512.63      456.63     36.44 o 
 -22   3   5      524.19      531.56     36.40 o 
 -21   3   5      425.71      500.18     35.30 o 
 -20   3   5      166.90      213.73     25.76 o 
 -19   3   5        0.95       44.21     19.09 o 
 -18   3   5        3.04       37.19     17.62 o 
 -17   3   5     2507.58     2401.78     45.10 o 
 -16   3   5      713.57      733.08     33.73 o 
 -15   3   5      152.68      157.88     17.64 o 
 -14   3   5      891.74      934.02     26.95 o 
 -13   3   5     4333.12     4173.06     47.09 o 
 -12   3   5       83.06      107.02     13.03 o 
 -11   3   5        6.75        5.36     15.74 o 
 -10   3   5     1139.23     1177.65     24.50 o 
  -9   3   5      919.87      889.47     21.06 o 
  -8   3   5     2680.77     2681.04     41.18 o 
  -7   3   5     3893.88     3740.54     73.24 o 
  -6   3   5     1134.83     1115.79     25.84 o 
  -5   3   5     2764.51     2594.08     31.00 o 
  -4   3   5      482.84      561.96     20.09 o 
  -3   3   5        1.11       22.39      8.53 o 
  -2   3   5       28.42       -0.74      6.48 o 
  -1   3   5      138.33      177.66      9.51 o 
   0   3   5     2080.83     1933.68     45.31 o 
   1   3   5      762.30      678.73     36.16 o 
   2   3   5     3990.69     4029.36     56.23 o 
   3   3   5     1400.75     1234.75     36.11 o 
   4   3   5       68.74       94.77     15.92 o 
   5   3   5       26.09       15.95     15.18 o 
   6   3   5       92.97      101.74     17.25 o 
   7   3   5       87.76       70.34     17.61 o 
   8   3   5      195.36      206.89     17.09 o 
   9   3   5     1425.37     1501.97     38.54 o 
  10   3   5      369.66      352.75     19.92 o 
  11   3   5     1157.24     1097.79     30.29 o 
  12   3   5      298.12      306.79     20.31 o 
  13   3   5      121.58      116.77     17.92 o 
  14   3   5        3.11        1.42     14.55 o 
  15   3   5      162.53      186.82     18.70 o 
  16   3   5     1406.92     1274.27     41.31 o 
  17   3   5      669.09      640.76     32.98 o 
  18   3   5      350.16      405.79     30.16 o 
  19   3   5      290.36      283.09     36.22 o 
  20   3   5      307.94      297.98     30.64 o 
  21   3   5       51.03       25.65     26.10 o 
  22   3   5        3.30       32.27     38.66 o 
  23   3   5       70.19       99.79    113.27 o 
 -24   4   5       39.12      -15.32     36.14 o 
 -23   4   5       61.63       63.31     29.19 o 
 -22   4   5      134.69      221.29     58.68 o 
 -21   4   5      166.80      142.55     33.44 o 
 -20   4   5      552.45      575.38     38.88 o 
 -19   4   5     1012.18     1002.99     53.19 o 
 -18   4   5      781.02      711.10     34.55 o 
 -17   4   5      113.50      149.84     31.91 o 
 -16   4   5      251.72      233.01     24.05 o 
 -15   4   5      116.44       98.47     25.09 o 
 -14   4   5      143.59      178.92     19.46 o 
 -13   4   5     1097.90     1050.98     29.11 o 
 -12   4   5      443.52      461.85     21.13 o 
 -11   4   5      551.09      597.13     26.39 o 
 -10   4   5     4939.16     4745.76     60.27 o 
  -9   4   5      946.94     1007.24     27.51 o 
  -8   4   5     2862.24     2780.04     44.69 o 
  -7   4   5      186.88      181.98     13.68 o 
  -6   4   5      203.31      229.19     13.75 o 
  -5   4   5      498.09      491.82     17.17 o 
  -4   4   5      445.98      405.00     17.97 o 
  -3   4   5     2633.78     2431.63     43.53 o 
  -2   4   5     1497.22     1493.70     47.32 o 
  -1   4   5      820.55      791.77     39.51 o 
   0   4   5     1511.54     1358.57     46.78 o 
   1   4   5      459.00      494.59     31.63 o 
   2   4   5      617.48      712.68     44.64 o 
   3   4   5      783.30      653.16     35.61 o 
   4   4   5      422.20      471.38     31.24 o 
   5   4   5     2226.84     2049.46     73.61 o 
   6   4   5     5252.32     4943.18     86.99 o 
   7   4   5      348.41      377.11     29.38 o 
   8   4   5      362.58      344.93     37.80 o 
   9   4   5        5.85       48.13     29.61 o 
  10   4   5      751.56      684.92     38.19 o 
  11   4   5      155.59      167.53     29.85 o 
  12   4   5      829.53      833.57     32.08 o 
  13   4   5     2435.16     2196.25     47.40 o 
  14   4   5      768.11      845.62     33.36 o 
  15   4   5     1023.01     1001.54     36.36 o 
  16   4   5      321.73      325.61     27.27 o 
  17   4   5       49.23       37.58     23.87 o 
  18   4   5      117.95      175.17     27.66 o 
  19   4   5       99.61       77.37     26.39 o 
  20   4   5      307.99      255.24     31.14 o 
  21   4   5      548.01      608.03     66.24 o 
 -21   5   5      352.10      331.74     37.06 o 
 -20   5   5      223.97      272.47     35.87 o 
 -19   5   5        0.34       66.72     26.49 o 
 -18   5   5       45.84       69.94     25.47 o 
 -17   5   5       79.60       87.60     30.24 o 
 -16   5   5      683.54      697.45     35.19 o 
 -15   5   5      989.43      981.01     52.15 o 
 -14   5   5     1314.04     1374.53     41.66 o 
 -13   5   5      308.95      361.67     31.23 o 
 -12   5   5       91.69       95.86     29.71 o 
 -11   5   5       45.72       48.70     17.54 o 
 -10   5   5       78.30       90.15     22.71 o 
  -9   5   5     1403.31     1536.66     47.79 o 
  -8   5   5      689.44      750.64     33.98 o 
  -7   5   5      821.79      731.12     71.33 o 
  -6   5   5     1485.09     1726.62     42.81 o 
  -5   5   5     1013.40      857.12     47.82 o 
  -4   5   5      753.01      816.07     34.01 o 
  -3   5   5        2.41      -13.81     17.33 o 
  -2   5   5       95.72       74.16     25.90 o 
  -1   5   5      706.55      736.30     41.67 o 
   0   5   5     1367.18     1308.43     49.15 o 
   1   5   5     1125.73     1173.77     48.80 o 
   2   5   5     1224.70     1231.46     48.08 o 
   3   5   5      901.42      970.51     52.48 o 
   4   5   5      190.88      174.06     27.71 o 
   5   5   5      140.61      153.67     27.51 o 
   6   5   5       41.56       35.12     35.91 o 
   7   5   5      509.25      471.54     45.50 o 
   8   5   5      422.02      401.18     43.80 o 
   9   5   5      398.08      428.68     45.45 o 
  10   5   5     1079.13     1110.72     52.44 o 
  11   5   5      839.95      897.98     50.78 o 
  12   5   5      189.08      171.06     36.12 o 
  13   5   5        0.94       20.74     32.36 o 
  14   5   5       76.20      127.12     36.02 o 
  15   5   5       87.10      127.30     36.22 o 
  16   5   5      316.44      260.60     41.21 o 
  17   5   5      165.77      222.01     65.80 o 
  18   5   5      653.87      802.75     89.69 o 
 -17   6   5      275.42      237.06     56.75 o 
 -16   6   5      288.14      327.30     70.13 o 
 -15   6   5       34.25       75.16     50.82 o 
 -14   6   5       12.88       43.37     56.49 o 
 -13   6   5      200.38      308.52     41.50 o 
 -12   6   5      472.82      456.44    106.88 o 
 -11   6   5      685.85      915.92     52.28 o 
 -10   6   5       34.80       87.52     51.81 o 
  -9   6   5      336.42      373.45     66.28 o 
  -8   6   5      228.96      319.75     90.50 o 
  -7   6   5       19.77      247.67     90.75 o 
  -6   6   5      162.06      230.67     38.04 o 
  -5   6   5      186.07      184.28     35.50 o 
  -4   6   5      918.57     1041.90     84.74 o 
  -3   6   5     1125.78     1117.59     55.39 o 
  -2   6   5      726.16      776.49    124.68 o 
  -1   6   5      833.70      930.92     59.15 o 
   0   6   5      345.52      312.09     36.79 o 
   1   6   5        4.56       18.56     37.42 o 
   2   6   5       76.26      134.74     33.01 o 
   3   6   5      201.66      305.69     82.98 o 
   4   6   5      425.66      402.64     56.63 o 
   5   6   5      451.54      480.58     49.75 o 
   6   6   5      633.51      754.94     94.28 o 
   7   6   5     1026.47     1011.28     61.92 o 
   8   6   5      576.87      579.46     54.98 o 
   9   6   5       20.31       55.58     36.01 o 
  10   6   5        5.17       52.80     37.25 o 
  11   6   5       92.59       91.42     37.60 o 
  12   6   5      225.05      299.57     58.70 o 
  13   6   5      379.02      564.25    105.10 o 
  -8   7   5      190.09      230.62     57.73 o 
  -7   7   5      125.07      219.56     38.28 o 
  -6   7   5      287.51      354.16     47.10 o 
  -5   7   5      315.25      412.34     60.00 o 
  -4   7   5       80.44      125.38     35.15 o 
  -3   7   5       70.66      225.41     50.51 o 
  -2   7   5        8.80       24.41     46.57 o 
  -1   7   5      144.16      227.09     66.12 o 
   0   7   5      466.71      539.48     58.09 o 
   1   7   5      168.44      276.42     69.62 o 
   2   7   5       59.39      258.36     50.34 o 
   3   7   5      367.05      456.15    212.06 o 
   4   7   5      303.29      343.71    137.86 o 
   5   7   5       13.32      116.48     62.72 o 
 -29   0   6      461.80      356.11     60.10 o 
 -28   0   6      255.05      337.00     88.40 o 
 -27   0   6      761.30      706.94     95.36 o 
 -26   0   6     1465.44     1620.23    138.22 o 
 -25   0   6      744.65      623.64     87.07 o 
 -24   0   6      533.55      461.73     77.32 o 
 -23   0   6      552.18      549.88     78.15 o 
 -22   0   6       31.45       41.48     60.35 o 
 -21   0   6      137.14      123.91     58.25 o 
 -20   0   6      130.71      125.32     54.38 o 
 -19   0   6     4195.89     4012.92    136.04 o 
 -18   0   6     5245.60     4957.86    128.43 o 
 -17   0   6     7259.35     7215.12    138.63 o 
 -16   0   6      814.98      919.03     48.56 o 
 -15   0   6     4028.76     4185.26     93.08 o 
 -14   0   6        2.78       14.04     25.81 o 
 -13   0   6       57.19      153.66     27.02 o 
 -12   0   6     3600.45     3520.39     88.56 o 
 -11   0   6     1460.61     1283.83     47.95 o 
 -10   0   6     8227.64     7988.39    159.47 o 
  -9   0   6      293.32      634.48     52.99 o 
  -8   0   6    20016.86    21111.46    248.31 o 
  -7   0   6     7074.51     7453.26     95.03 o 
  -6   0   6        2.47       18.45     29.17 o 
  -5   0   6      384.96      390.21     24.45 o 
  -4   0   6     2661.76     2678.39     34.49 o 
  -3   0   6     6035.42     6222.71     79.06 o 
  -2   0   6    12387.27    12758.02    151.05 o 
  -1   0   6     4855.92     4298.28     73.78 o 
   0   0   6    13553.01    14213.73    211.48 o 
   1   0   6      761.71      582.61     37.30 o 
   2   0   6      806.81     1009.96     99.69 o 
   3   0   6      727.93      807.61     42.75 o 
   4   0   6     1825.82     1664.56     57.45 o 
   5   0   6    12521.81    13067.37    149.99 o 
   6   0   6     7490.43     7146.55     88.47 o 
   7   0   6    12223.75    12909.48    150.31 o 
   8   0   6    14908.77    14961.46    209.13 o 
   9   0   6     3161.59     3196.83     50.88 o 
  10   0   6     1368.74     1517.78     55.27 o 
  11   0   6       51.28       57.48     10.75 o 
  12   0   6      321.38      298.60     18.98 o 
  13   0   6     3347.69     3358.12     56.99 o 
  14   0   6     4291.08     4292.63     67.22 o 
  15   0   6     3368.10     3137.88     56.77 o 
  16   0   6     1056.29     1101.55     43.84 o 
  17   0   6      874.60      857.17     61.32 o 
  18   0   6        3.38      -11.79     17.54 o 
  19   0   6        8.21        7.12     19.23 o 
  20   0   6      674.32      717.33     46.42 o 
  21   0   6      862.44      851.09     50.94 o 
  22   0   6      776.82      690.89     48.07 o 
  23   0   6      494.83      482.20     44.63 o 
  24   0   6      554.55      640.51    102.95 o 
  25   0   6       50.88      189.10     86.56 o 
 -28   1   6      113.44      128.50     37.33 o 
 -27   1   6      194.83      241.06     30.79 o 
 -26   1   6       60.61       97.06     35.64 o 
 -25   1   6      188.03      198.54     53.02 o 
 -24   1   6     1159.75     1143.66     70.65 o 
 -23   1   6     1466.93     1486.96     82.92 o 
 -22   1   6     1453.27     1529.53     80.67 o 
 -21   1   6     1938.41     1914.48    150.64 o 
 -20   1   6     2637.22     2568.83     86.21 o 
 -19   1   6      186.04      197.30     31.85 o 
 -18   1   6       28.80       45.85     28.33 o 
 -17   1   6     3204.13     3219.74     70.76 o 
 -16   1   6     1550.26     1478.31     68.71 o 
 -15   1   6     3360.92     3247.43     79.83 o 
 -14   1   6     5466.94     5367.29     76.60 o 
 -13   1   6     3302.78     3004.54     53.67 o 
 -12   1   6     2997.77     2775.68     71.30 o 
 -11   1   6     1094.60     1129.06     27.89 o 
 -10   1   6      341.78      402.38     16.98 o 
  -9   1   6     1212.52     1307.69     30.87 o 
  -8   1   6      639.11      579.62     23.12 o 
  -7   1   6     6023.05     6057.26     72.87 o 
  -6   1   6     4149.38     3769.90     50.39 o 
  -5   1   6     7183.96     7313.23     78.96 o 
  -4   1   6     2624.42     2375.21     30.94 o 
  -3   1   6       67.54       43.88      7.71 o 
  -2   1   6      763.62      822.91     87.02 o 
  -1   1   6      131.30      234.69     30.98 o 
   0   1   6      148.43      194.42     55.25 o 
   1   1   6     1447.25     1207.07     31.07 o 
   2   1   6     6956.40     7121.76     81.82 o 
   3   1   6     4554.79     4191.22     54.50 o 
   4   1   6     7472.57     7337.19     85.78 o 
   5   1   6     2543.22     2760.01     30.14 o 
   6   1   6       71.72       47.48      7.27 o 
   7   1   6      278.15      237.09     10.57 o 
   8   1   6     2150.68     2345.31     34.46 o 
   9   1   6     3324.39     3178.32     35.98 o 
  10   1   6     3290.03     3228.55     37.21 o 
  11   1   6     4724.80     4641.20     48.87 o 
  12   1   6     4815.44     4825.85     51.46 o 
  13   1   6     2095.14     1942.05     29.33 o 
  14   1   6      633.47      591.82     23.48 o 
  15   1   6       63.51       69.56     13.24 o 
  16   1   6      811.86      721.38     26.50 o 
  17   1   6     1120.79     1081.34     34.13 o 
  18   1   6     2271.36     2119.97     48.56 o 
  19   1   6     2339.86     2368.71     51.73 o 
  20   1   6     1423.67     1247.32     42.03 o 
  21   1   6      172.75      245.65     27.08 o 
  22   1   6        7.42       18.70     23.14 o 
  23   1   6       94.09      175.33     28.25 o 
  24   1   6       37.05       38.58     59.65 o 
 -27   2   6      218.56      177.91     31.03 o 
 -26   2   6      624.39      692.69     60.88 o 
 -25   2   6      454.84      502.68     50.39 o 
 -24   2   6      598.36      540.49     34.52 o 
 -23   2   6      259.76      291.74     28.78 o 
 -22   2   6        7.43       32.64     26.64 o 
 -21   2   6      284.84      274.17     32.05 o 
 -20   2   6      925.83      940.29     43.59 o 
 -19   2   6      872.16      946.37     46.83 o 
 -18   2   6     3985.01     3941.13     83.22 o 
 -17   2   6     1336.61     1203.47     53.13 o 
 -16   2   6      296.95      316.49     32.37 o 
 -15   2   6     1283.38     1230.92     52.95 o 
 -14   2   6       73.61       83.63     22.02 o 
 -13   2   6     1137.65     1085.35     32.78 o 
 -12   2   6      678.59      661.95     25.13 o 
 -11   2   6     3445.21     3474.53     49.77 o 
 -10   2   6     4064.36     3892.70     58.16 o 
  -9   2   6     5802.59     5541.16     72.03 o 
  -8   2   6     2833.25     2792.90     54.86 o 
  -7   2   6     3184.66     3112.31     46.73 o 
  -6   2   6      118.99       73.77     12.87 o 
  -5   2   6      895.31      846.45     23.75 o 
  -4   2   6       53.76       47.02     17.67 o 
  -3   2   6     1134.77      843.75     20.75 o 
  -2   2   6     4507.29     4693.26     48.07 o 
  -1   2   6     5009.97     4280.96     81.82 o 
   0   2   6      324.34      244.92     18.35 o 
   1   2   6    18109.15    18438.84    232.42 o 
   2   2   6      617.87      577.10     35.87 o 
   3   2   6     1447.06     1772.15     27.72 o 
   4   2   6      221.41      119.36     14.98 o 
   5   2   6      373.14      442.45     21.01 o 
   6   2   6    12128.87    11368.18    129.13 o 
   7   2   6     3680.17     3547.06     38.10 o 
   8   2   6     3073.55     2997.36     34.63 o 
   9   2   6      236.74      192.47     11.50 o 
  10   2   6       81.34       51.95     15.79 o 
  11   2   6       55.48       30.13     17.45 o 
  12   2   6      267.18      333.41     19.78 o 
  13   2   6     2329.06     2185.31     46.41 o 
  14   2   6     5166.13     5008.68     64.57 o 
  15   2   6     1385.38     1373.86     42.54 o 
  16   2   6     1307.18     1247.62     44.14 o 
  17   2   6     1082.70     1063.54     38.15 o 
  18   2   6        9.32       39.76     29.40 o 
  19   2   6      323.69      307.51     29.40 o 
  20   2   6       33.50       34.21     23.20 o 
  21   2   6      683.23      660.56     37.46 o 
  22   2   6      967.95      914.42     63.16 o 
  23   2   6      104.43      143.71     36.35 o 
  24   2   6      177.01      245.63     35.65 o 
 -26   3   6        4.63       -6.43     79.47 o 
 -25   3   6      189.98      211.17     33.38 o 
 -24   3   6      800.17      677.64     42.10 o 
 -23   3   6      326.80      309.74     33.55 o 
 -22   3   6      572.74      551.22     55.79 o 
 -21   3   6      814.73      829.74     37.34 o 
 -20   3   6      322.62      298.97     26.43 o 
 -19   3   6      526.78      501.42     32.70 o 
 -18   3   6      243.36      237.85     23.97 o 
 -17   3   6      342.42      330.51     25.60 o 
 -16   3   6     1422.05     1315.00     37.75 o 
 -15   3   6       96.84      132.48     18.87 o 
 -14   3   6      685.66      707.63     27.06 o 
 -13   3   6     2877.17     2847.26     51.06 o 
 -12   3   6      403.63      377.73     20.89 o 
 -11   3   6       63.03       98.40     20.74 o 
 -10   3   6      781.09      823.98     43.57 o 
  -9   3   6      231.69      222.32     17.16 o 
  -8   3   6      274.89      284.86     17.75 o 
  -7   3   6      107.19       96.24     13.95 o 
  -6   3   6     2583.66     2483.01     47.27 o 
  -5   3   6     2818.29     2719.01     41.47 o 
  -4   3   6     1169.58     1029.77     21.52 o 
  -3   3   6      357.90      427.75     16.55 o 
  -2   3   6      123.44       80.48      8.08 o 
  -1   3   6      725.81      700.64     29.32 o 
   0   3   6      262.58      259.30     15.00 o 
   1   3   6     1601.94     1495.74     43.06 o 
   2   3   6     3865.46     3549.09     66.54 o 
   3   3   6     2355.91     2254.27     42.17 o 
   4   3   6      833.76      714.43     29.98 o 
   5   3   6     1499.88     1370.06     36.85 o 
   6   3   6     1503.19     1405.68     38.09 o 
   7   3   6        0.90      -16.93     21.26 o 
   8   3   6      116.82       94.91     24.52 o 
   9   3   6     2960.62     2750.81     49.45 o 
  10   3   6     1012.74      988.33     33.88 o 
  11   3   6     2206.32     2116.30     45.15 o 
  12   3   6      676.93      729.61     30.90 o 
  13   3   6      454.13      516.09     29.90 o 
  14   3   6        1.99      -17.32     19.64 o 
  15   3   6       13.84       -3.53     16.18 o 
  16   3   6       48.01       45.19     21.87 o 
  17   3   6      470.18      530.87     31.63 o 
  18   3   6      344.78      318.43     38.59 o 
  19   3   6      238.26      279.79     46.81 o 
  20   3   6      492.70      489.15     39.86 o 
  21   3   6      345.87      304.70     36.92 o 
  22   3   6       27.83       36.49     29.56 o 
 -24   4   6       91.90       41.94     45.05 o 
 -23   4   6       36.94       13.55     29.23 o 
 -22   4   6        1.68        3.54     56.76 o 
 -21   4   6      145.79       86.73     26.13 o 
 -20   4   6      346.12      399.39     31.02 o 
 -19   4   6      250.28      207.47     43.59 o 
 -18   4   6       14.61       58.50     22.13 o 
 -17   4   6      260.54      278.66     25.89 o 
 -16   4   6      247.91      255.30     24.92 o 
 -15   4   6       90.38       82.38     18.73 o 
 -14   4   6      251.99      212.37     25.21 o 
 -13   4   6      100.46      115.66     16.52 o 
 -12   4   6      456.84      427.60     22.67 o 
 -11   4   6      287.15      292.14     19.49 o 
 -10   4   6     1897.26     1844.07     35.80 o 
  -9   4   6        9.27       35.18     16.75 o 
  -8   4   6       10.45       17.48     13.58 o 
  -7   4   6      167.14      198.01     13.96 o 
  -6   4   6       29.24       11.22     10.35 o 
  -5   4   6      308.30      274.02     16.63 o 
  -4   4   6      332.34      362.12     17.93 o 
  -3   4   6       33.76       -2.79     28.09 o 
  -2   4   6      179.74      145.61     48.27 o 
  -1   4   6     1492.69     1319.38     52.23 o 
   0   4   6     3111.21     3117.45     67.22 o 
   1   4   6       11.57       14.43     15.17 o 
   2   4   6       50.50       10.28     20.37 o 
   3   4   6      275.52      260.74     26.60 o 
   4   4   6      233.42      257.25     26.73 o 
   5   4   6      729.16      735.82     38.36 o 
   6   4   6      638.23      671.27     46.62 o 
   7   4   6      320.08      395.80     40.11 o 
   8   4   6      370.58      307.08     38.42 o 
   9   4   6     1538.71     1508.74     64.97 o 
  10   4   6        3.71       69.34     32.40 o 
  11   4   6        9.39      -24.56     31.55 o 
  12   4   6       30.07      -16.80     61.42 o 
  13   4   6      137.59      156.24     31.69 o 
  14   4   6      596.20      629.78     34.37 o 
  15   4   6      354.75      292.77     29.17 o 
  16   4   6      181.44      210.29     30.92 o 
  17   4   6       50.92       82.59     34.57 o 
  18   4   6       33.94       85.95     83.27 o 
  19   4   6      300.50      232.92     57.00 o 
  20   4   6      151.00      151.71     54.16 o 
 -21   5   6        2.53       38.97     27.59 o 
 -20   5   6        3.03       38.17     32.62 o 
 -19   5   6        5.56       66.34     33.32 o 
 -18   5   6      159.47      219.00     47.51 o 
 -17   5   6      152.55      161.37     26.60 o 
 -16   5   6       22.87       35.19     28.33 o 
 -15   5   6       46.90       27.05     20.07 o 
 -14   5   6       85.27      115.42     20.72 o 
 -13   5   6        1.71       13.02     25.96 o 
 -12   5   6      269.11      300.07     26.01 o 
 -11   5   6       16.95       40.37     24.62 o 
 -10   5   6      148.83       95.97     35.52 o 
  -9   5   6      823.50      848.80     36.99 o 
  -8   5   6       57.58       82.84     30.00 o 
  -7   5   6      106.64      187.68     23.57 o 
  -6   5   6      331.27      294.10     25.59 o 
  -5   5   6      264.65      292.09     24.68 o 
  -4   5   6       17.08       16.44     19.17 o 
  -3   5   6      523.45      469.84     27.40 o 
  -2   5   6        7.75       15.46     25.16 o 
  -1   5   6      432.53      399.75     34.66 o 
   0   5   6       48.93       39.85     25.77 o 
   1   5   6      371.02      355.88     33.45 o 
   2   5   6      285.59      406.19     33.72 o 
   3   5   6       65.57       77.55     37.51 o 
   4   5   6       54.08       88.75     38.07 o 
   5   5   6       74.11      126.21     28.36 o 
   6   5   6       24.95       34.71     43.42 o 
   7   5   6       57.46       18.28     32.88 o 
   8   5   6       16.61       -2.54     31.79 o 
   9   5   6       66.24      103.43     36.83 o 
  10   5   6      196.93      155.69     39.68 o 
  11   5   6       23.08       62.45     32.83 o 
  12   5   6       60.34      108.05     34.62 o 
  13   5   6      155.32      118.77     70.38 o 
  14   5   6       48.57       70.88     35.37 o 
  15   5   6       64.76       82.77     36.38 o 
  16   5   6       14.33       80.85     36.71 o 
  17   5   6      163.44      132.28     64.12 o 
 -16   6   6       33.12       35.68    154.07 o 
 -15   6   6       20.93       72.93     50.48 o 
 -14   6   6       23.74       30.03     59.11 o 
 -13   6   6      140.07      149.62     38.62 o 
 -12   6   6       55.63      110.79     50.13 o 
 -11   6   6        0.45      -47.27     49.14 o 
 -10   6   6       22.91       -8.94     40.66 o 
  -9   6   6      158.36      160.30     38.62 o 
  -8   6   6      269.94      292.76     40.69 o 
  -7   6   6       25.80       28.80     33.44 o 
  -6   6   6       11.32       92.74     65.36 o 
  -5   6   6        8.58       62.47     45.58 o 
  -4   6   6        0.99       47.97     37.56 o 
  -3   6   6        2.26       28.07     32.08 o 
  -2   6   6       42.13       57.94     32.96 o 
  -1   6   6      112.23      100.53     33.13 o 
   0   6   6       54.79       95.80     40.51 o 
   1   6   6       37.04       99.15     32.22 o 
   2   6   6        1.82       19.99     52.51 o 
   3   6   6        6.08       49.08     45.04 o 
   4   6   6       79.81      166.99     32.56 o 
   5   6   6      372.37      345.18     46.63 o 
   6   6   6        1.68       26.41     38.65 o 
   7   6   6       52.09       52.55     41.32 o 
   8   6   6      116.17      136.93     39.31 o 
   9   6   6       65.33       43.47     49.12 o 
  10   6   6       51.09       78.63     60.64 o 
  11   6   6       53.28       77.21     38.09 o 
  12   6   6       10.53       24.15     37.34 o 
  13   6   6        0.22      120.03     76.75 o 
  -7   7   6        1.44       48.99     60.33 o 
  -6   7   6        4.29       95.60     95.40 o 
  -5   7   6      148.52      236.31     57.82 o 
  -4   7   6       35.14       40.15     54.69 o 
  -3   7   6        7.62       80.53    114.51 o 
  -2   7   6        3.86      114.03     59.84 o 
  -1   7   6       11.46       41.27     37.80 o 
   0   7   6       75.12      189.77     37.20 o 
   1   7   6        0.80       74.14     49.96 o 
   2   7   6        1.77       59.03     36.54 o 
   3   7   6       11.42       11.08     39.16 o 
   4   7   6        2.54      141.19    134.10 o 
 -28   1   7        5.94       -4.64     35.25 o 
 -27   1   7      274.34      394.09     61.64 o 
 -26   1   7      190.86      113.56    116.61 o 
 -25   1   7       25.38      137.63     50.59 o 
 -24   1   7      125.94      175.92     49.43 o 
 -23   1   7      124.27      131.28     45.64 o 
 -22   1   7        1.43       -9.16     41.81 o 
 -21   1   7        5.02      -36.03     47.32 o 
 -20   1   7       42.87       71.74     31.16 o 
 -19   1   7      439.16      412.47     35.65 o 
 -18   1   7       31.53       32.90     27.61 o 
 -17   1   7       28.61       79.12     23.40 o 
 -16   1   7        5.06        4.60     22.34 o 
 -15   1   7      397.84      434.06     27.70 o 
 -14   1   7     1774.29     1821.58     46.47 o 
 -13   1   7       69.61       93.28     19.55 o 
 -12   1   7      264.91      377.20     19.60 o 
 -11   1   7     1826.58     1838.34     46.29 o 
 -10   1   7       45.02       81.01     13.94 o 
  -9   1   7      346.86      435.57     23.76 o 
  -8   1   7      992.42     1139.31     37.05 o 
  -7   1   7      431.45      545.78     18.30 o 
  -6   1   7      125.01      147.90     10.98 o 
  -5   1   7      432.37      424.97     16.35 o 
  -4   1   7     3961.60     4498.16     50.24 o 
  -3   1   7     1402.93     1553.41     26.87 o 
  -2   1   7      288.43      406.85     16.47 o 
  -1   1   7      261.47      316.78     15.47 o 
   0   1   7      970.27     1041.38     37.65 o 
   1   1   7       23.24       45.63     13.56 o 
   2   1   7     2942.65     2630.54     40.17 o 
   3   1   7       49.99      100.22     12.78 o 
   4   1   7       80.69       27.28     12.04 o 
   5   1   7      750.14      815.26     27.48 o 
   6   1   7      408.60      499.88     15.76 o 
   7   1   7       68.94       89.64     10.07 o 
   8   1   7      540.84      590.37     17.31 o 
   9   1   7       74.43       77.67      9.30 o 
  10   1   7        5.44        0.18      9.18 o 
  11   1   7      908.27      913.82     25.51 o 
  12   1   7      238.79      248.22     18.52 o 
  13   1   7       11.49        3.99     12.52 o 
  14   1   7        5.94       33.18     22.94 o 
  15   1   7       35.60       30.13     13.11 o 
  16   1   7       14.05        1.78     17.15 o 
  17   1   7      458.05      439.25     56.31 o 
  18   1   7       52.79       20.43     24.28 o 
  19   1   7      334.59      383.45     28.59 o 
  20   1   7        2.86       13.35     25.07 o 
  21   1   7       89.33       43.43     23.99 o 
  22   1   7       78.41       88.28     32.80 o 
  23   1   7       84.80       71.11     32.59 o 
  24   1   7      102.34      134.79     62.31 o 
 -27   2   7       39.09       60.41     27.17 o 
 -26   2   7      154.16      154.90     28.69 o 
 -25   2   7      245.54      242.46     30.03 o 
 -24   2   7      448.78      526.67     41.51 o 
 -23   2   7      116.25      121.99     32.55 o 
 -22   2   7      383.02      358.66     34.74 o 
 -21   2   7      111.13      193.78     37.68 o 
 -20   2   7        7.37       96.13     33.13 o 
 -19   2   7       66.41      109.09     32.21 o 
 -18   2   7      894.38      910.47     57.48 o 
 -17   2   7      406.58      436.62     35.12 o 
 -16   2   7     1141.87     1036.38     41.77 o 
 -15   2   7     3629.43     3408.46    102.13 o 
 -14   2   7      457.26      514.47     25.24 o 
 -13   2   7      452.28      527.11     24.14 o 
 -12   2   7        9.25       -2.62     15.90 o 
 -11   2   7      154.39      137.33     18.15 o 
 -10   2   7       55.98       53.31     17.39 o 
  -9   2   7     1903.74     1803.80     37.95 o 
  -8   2   7      825.05      853.58     34.70 o 
  -7   2   7      870.28      838.05     26.17 o 
  -6   2   7      609.27      606.90     22.92 o 
  -5   2   7       24.59       35.39     11.45 o 
  -4   2   7      470.58      629.77     17.75 o 
  -3   2   7     2804.11     2594.18     40.26 o 
  -2   2   7     2674.51     2923.26    105.21 o 
  -1   2   7     1422.08     1209.06     60.50 o 
   0   2   7     1266.61     1354.93     37.75 o 
   1   2   7     1424.48     1212.70     37.80 o 
   2   2   7      791.12      828.68     21.53 o 
   3   2   7       75.52      102.26     11.58 o 
   4   2   7     1116.67     1297.49     35.26 o 
   5   2   7      735.76      736.19     34.92 o 
   6   2   7     2635.98     2726.79     63.15 o 
   7   2   7     4068.13     3823.25     59.30 o 
   8   2   7      871.90      882.04     27.64 o 
   9   2   7      721.09      671.23     30.22 o 
  10   2   7      207.71      203.78     32.44 o 
  11   2   7       20.14       36.56     16.52 o 
  12   2   7        2.88      -10.55     17.06 o 
  13   2   7        7.10       12.93     17.32 o 
  14   2   7       37.80       52.04     22.47 o 
  15   2   7       36.37       32.87     22.85 o 
  16   2   7      418.69      404.78     43.22 o 
  17   2   7      132.08      115.91     28.05 o 
  18   2   7       35.86       45.38     27.58 o 
  19   2   7      166.59      148.58     31.95 o 
  20   2   7       25.96       66.49     30.44 o 
  21   2   7      342.60      346.18     39.69 o 
  22   2   7      284.33      294.23     52.64 o 
  23   2   7        8.02       62.10     35.63 o 
 -26   3   7       44.05      -70.78     78.21 o 
 -25   3   7        4.34       10.12     28.39 o 
 -24   3   7      451.25      451.32     37.71 o 
 -23   3   7      156.25      157.29     29.63 o 
 -22   3   7      227.79      287.41     28.99 o 
 -21   3   7      543.51      552.40     37.59 o 
 -20   3   7      646.57      626.22     41.27 o 
 -19   3   7      443.47      468.15     29.71 o 
 -18   3   7     1307.29     1257.35     47.50 o 
 -17   3   7      100.25      137.42     35.03 o 
 -16   3   7      302.83      347.02     29.04 o 
 -15   3   7      675.69      740.84     28.13 o 
 -14   3   7       26.28       38.37     15.92 o 
 -13   3   7      562.57      616.15     25.11 o 
 -12   3   7     3465.01     3438.55     56.74 o 
 -11   3   7      101.91      134.88     17.57 o 
 -10   3   7       10.21      -38.06     47.07 o 
  -9   3   7      944.45      923.50     29.58 o 
  -8   3   7       47.93       56.66     12.71 o 
  -7   3   7       32.24       25.37     14.15 o 
  -6   3   7      246.06      230.04     19.32 o 
  -5   3   7     2723.34     2864.06     38.34 o 
  -4   3   7     1678.91     1519.08     22.29 o 
  -3   3   7     1049.82     1082.13     22.77 o 
  -2   3   7      412.57      335.58     12.41 o 
  -1   3   7      131.34      163.92     21.05 o 
   0   3   7      239.16      170.14     22.00 o 
   1   3   7      164.73      186.78     22.83 o 
   2   3   7      219.71      180.67     22.47 o 
   3   3   7     4892.31     4753.77     82.45 o 
   4   3   7     4192.39     4064.86     75.07 o 
   5   3   7      910.73     1017.52     42.46 o 
   6   3   7      153.85      168.86     36.74 o 
   7   3   7     4030.37     3899.74     63.44 o 
   8   3   7      379.60      446.18     35.46 o 
   9   3   7      320.83      320.89     30.39 o 
  10   3   7     1211.43     1152.38     48.41 o 
  11   3   7     1275.13     1288.65     39.29 o 
  12   3   7     1041.23     1051.98     37.88 o 
  13   3   7      501.24      489.97     29.42 o 
  14   3   7      436.78      497.43     31.84 o 
  15   3   7      182.65      173.88     33.38 o 
  16   3   7      165.64      226.80     31.48 o 
  17   3   7      108.08      116.66     30.59 o 
  18   3   7      590.61      516.11     61.91 o 
  19   3   7      482.05      511.37     53.19 o 
  20   3   7      282.33      290.49     38.53 o 
  21   3   7       89.99       93.28     56.55 o 
 -24   4   7      488.79      510.84    144.28 o 
 -23   4   7      661.03      688.29     59.89 o 
 -22   4   7      266.95      333.35     52.24 o 
 -21   4   7       16.28       49.54     36.82 o 
 -20   4   7       11.28       12.80     37.95 o 
 -19   4   7       41.46       38.27     36.83 o 
 -18   4   7      203.38      189.65     25.12 o 
 -17   4   7      564.11      560.23     35.19 o 
 -16   4   7      980.82     1060.91     34.33 o 
 -15   4   7     1189.21     1053.68     33.84 o 
 -14   4   7      368.17      397.71     22.39 o 
 -13   4   7        1.55      -10.72     14.48 o 
 -12   4   7       20.18       22.90     15.25 o 
 -11   4   7     1267.88     1216.70     31.46 o 
 -10   4   7     1118.55     1184.08     30.32 o 
  -9   4   7     1885.84     1938.28     44.57 o 
  -8   4   7     2201.33     2058.05     35.08 o 
  -7   4   7      711.86      734.58     25.85 o 
  -6   4   7      699.45      655.43     23.95 o 
  -5   4   7        6.71       -0.41     12.84 o 
  -4   4   7      283.52      275.13     21.84 o 
  -3   4   7       59.64       49.78     22.88 o 
  -2   4   7     3222.36     3199.09     73.73 o 
  -1   4   7     2608.94     2282.39     59.32 o 
   0   4   7     2108.68     2173.65     57.20 o 
   1   4   7     1722.24     1394.83     97.58 o 
   2   4   7      990.32     1020.15     44.13 o 
   3   4   7      120.50      115.70     28.66 o 
   4   4   7       42.91       29.99     21.78 o 
   5   4   7       78.91       67.49     23.54 o 
   6   4   7      973.21     1057.23     55.66 o 
   7   4   7     1100.42     1062.20     56.24 o 
   8   4   7     1277.81     1226.77     61.16 o 
   9   4   7      152.44      200.40     37.09 o 
  10   4   7      636.98      793.19     54.75 o 
  11   4   7        4.60        4.32     33.50 o 
  12   4   7        8.53       -3.87     32.82 o 
  13   4   7       60.85      114.11     39.57 o 
  14   4   7      952.61      951.79     53.17 o 
  15   4   7      967.85      828.93     65.45 o 
  16   4   7       40.01       63.43     58.01 o 
  17   4   7      688.08      437.32     77.74 o 
  18   4   7       64.43       68.91     37.37 o 
  19   4   7        8.92       28.19     62.90 o 
 -21   5   7      528.33      582.41     67.06 o 
 -20   5   7      572.70      540.60     36.10 o 
 -19   5   7      370.59      335.34     31.43 o 
 -18   5   7      119.26       52.79     25.10 o 
 -17   5   7        0.98       -4.34     45.28 o 
 -16   5   7       31.65       41.31     26.49 o 
 -15   5   7      175.71      180.65     28.29 o 
 -14   5   7      483.21      482.99     43.85 o 
 -13   5   7      488.28      491.49     32.85 o 
 -12   5   7      692.56      717.05     36.83 o 
 -11   5   7      679.05      722.89     61.63 o 
 -10   5   7      529.10      509.58     45.22 o 
  -9   5   7       42.17       70.73     31.10 o 
  -8   5   7       80.64       71.51     30.07 o 
  -7   5   7      188.92      252.14     31.80 o 
  -6   5   7      344.83      303.38     26.03 o 
  -5   5   7     1428.03     1372.73     40.80 o 
  -4   5   7     1492.27     1506.67     41.10 o 
  -3   5   7      328.43      309.11     29.77 o 
  -2   5   7      459.19      404.87     35.83 o 
  -1   5   7       25.81        5.61     25.81 o 
   0   5   7        1.93       -8.05     44.35 o 
   1   5   7      252.82      321.98     49.32 o 
   2   5   7      774.81      845.66    133.55 o 
   3   5   7     1174.86     1223.30     87.96 o 
   4   5   7     1334.76     1422.12     54.52 o 
   5   5   7      999.42     1055.37     50.45 o 
   6   5   7      574.57      603.82     62.12 o 
   7   5   7       41.41       81.53     35.12 o 
   8   5   7       42.78       22.14     33.80 o 
   9   5   7       52.95       92.87     37.08 o 
  10   5   7      536.23      574.15    103.83 o 
  11   5   7     1116.38     1079.00     69.60 o 
  12   5   7      664.68      635.46     87.38 o 
  13   5   7      304.25      398.08     44.69 o 
  14   5   7      463.17      412.50     46.72 o 
  15   5   7       59.69      171.58     62.90 o 
  16   5   7        8.85       80.20     37.66 o 
 -16   6   7      202.75      325.69     58.11 o 
 -15   6   7      166.24      174.90     41.54 o 
 -14   6   7      146.04      232.68     41.62 o 
 -13   6   7      101.99      129.67     38.95 o 
 -12   6   7        1.87       15.71     38.70 o 
 -11   6   7      268.08      352.48     45.27 o 
 -10   6   7      538.25      513.54     72.97 o 
  -9   6   7      462.27      470.09     46.64 o 
  -8   6   7      473.64      542.35     47.52 o 
  -7   6   7      979.64      876.77     84.04 o 
  -6   6   7      175.74      184.53     37.33 o 
  -5   6   7       17.60       44.37     33.65 o 
  -4   6   7        1.13       37.84     33.05 o 
  -3   6   7       49.48       57.12     33.13 o 
  -2   6   7      432.13      553.19    124.87 o 
  -1   6   7      518.89      514.46     82.71 o 
   0   6   7      505.64      516.56     44.21 o 
   1   6   7      453.08      584.46     51.70 o 
   2   6   7      225.99      201.86     56.56 o 
   3   6   7       53.28       91.08     47.94 o 
   4   6   7       49.39       13.71     38.02 o 
   5   6   7      644.65      614.30     56.23 o 
   6   6   7      199.09      175.16     45.00 o 
   7   6   7      254.76      269.77     48.47 o 
   8   6   7      571.22      614.01     58.21 o 
   9   6   7      853.46      861.65     81.38 o 
  10   6   7       29.19       86.42     43.66 o 
  11   6   7        3.64       -0.87     37.49 o 
  12   6   7       33.05       14.60     76.34 o 
  -6   7   7      159.46      279.69     74.37 o 
  -5   7   7      339.52      457.41     49.95 o 
  -4   7   7      290.85      270.58     66.02 o 
  -3   7   7      235.89      333.02     45.92 o 
  -2   7   7      298.72      379.04     69.07 o 
  -1   7   7      185.61      248.64     65.05 o 
   0   7   7       12.42       66.57     50.79 o 
   1   7   7      140.75      222.68     42.30 o 
 -28   0   8      247.40      155.26     81.79 o 
 -27   0   8      210.76      164.15     76.76 o 
 -26   0   8       47.20      -17.10     69.85 o 
 -25   0   8      620.09      721.43     89.06 o 
 -24   0   8     1007.93     1116.51     94.67 o 
 -23   0   8     1622.98     1336.40    112.19 o 
 -22   0   8     2171.62     2189.25    116.67 o 
 -21   0   8      157.98      180.12     59.57 o 
 -20   0   8       25.08       70.18     51.94 o 
 -19   0   8       90.12      121.98     37.47 o 
 -18   0   8       45.09       89.80     34.73 o 
 -17   0   8     4604.19     4256.35    101.73 o 
 -16   0   8     3326.58     3027.85     85.62 o 
 -15   0   8     4629.40     4893.84    107.32 o 
 -14   0   8     2622.19     2712.32     77.06 o 
 -13   0   8     3492.03     3518.07     82.94 o 
 -12   0   8      149.67      141.06     26.46 o 
 -11   0   8      166.16      207.53     25.25 o 
 -10   0   8     4585.01     4698.75     71.31 o 
  -9   0   8     8081.26     8351.90    110.07 o 
  -8   0   8    14026.89    14210.24    219.89 o 
  -7   0   8     3605.47     3473.31     85.90 o 
  -6   0   8     9606.43     9760.21    155.58 o 
  -5   0   8     2273.50     2410.61     63.10 o 
  -4   0   8        6.57       36.35     22.77 o 
  -3   0   8        3.52       -9.14      9.14 o 
  -2   0   8     6609.31     6391.59     92.60 o 
  -1   0   8     4864.57     4990.74     88.02 o 
   0   0   8    10349.70    10325.52    161.75 o 
   1   0   8     1455.90     1296.28     63.38 o 
   2   0   8     7679.35     7508.68    212.96 o 
   3   0   8      992.80     1020.07     38.47 o 
   4   0   8      233.38      233.27     31.21 o 
   5   0   8      687.47      694.18     45.18 o 
   6   0   8     2127.64     2038.44     56.23 o 
   7   0   8      747.09      741.67     40.48 o 
   8   0   8     2433.83     2120.63     43.21 o 
   9   0   8     3779.03     3859.00     68.25 o 
  10   0   8     3914.97     3633.70     59.39 o 
  11   0   8      182.03      243.42     52.43 o 
  12   0   8      131.38      140.21     21.83 o 
  13   0   8      151.12      185.28     24.44 o 
  14   0   8      148.04      105.89     23.10 o 
  15   0   8      681.13      742.60     40.95 o 
  16   0   8     2319.50     2271.01     73.78 o 
  17   0   8     1577.13     1521.80     56.56 o 
  18   0   8      847.65      930.60     48.95 o 
  19   0   8      866.36      733.32     47.36 o 
  20   0   8      509.15      568.87     90.36 o 
  21   0   8       11.37       82.32     76.58 o 
  22   0   8       93.79      114.23     80.58 o 
  23   0   8      401.48      574.87     98.95 o 
 -28   1   8      890.73      878.48     73.55 o 
 -27   1   8      752.07      699.38     68.19 o 
 -26   1   8      222.30       43.46     75.08 o 
 -25   1   8      719.67      690.03     63.18 o 
 -24   1   8       10.33       16.94     68.59 o 
 -23   1   8       59.35       42.53     43.71 o 
 -22   1   8      147.69       88.84     42.66 o 
 -21   1   8      539.42      654.08     51.49 o 
 -20   1   8     1139.47     1188.51     53.10 o 
 -19   1   8     1168.40     1187.99     51.00 o 
 -18   1   8      752.82      872.51     37.68 o 
 -17   1   8     1416.83     1365.28     47.47 o 
 -16   1   8     1112.20     1119.38     41.50 o 
 -15   1   8      443.96      427.98     29.13 o 
 -14   1   8      305.91      350.42     25.88 o 
 -13   1   8     2817.16     2653.18     45.98 o 
 -12   1   8     4430.18     4619.10     60.16 o 
 -11   1   8     4055.08     3700.45     51.00 o 
 -10   1   8     4337.92     4604.68     64.80 o 
  -9   1   8     2543.61     2532.33     41.77 o 
  -8   1   8      194.70      266.62     13.37 o 
  -7   1   8      398.19      454.35     15.34 o 
  -6   1   8      198.61      132.69      9.30 o 
  -5   1   8     4928.15     5180.43     57.58 o 
  -4   1   8    15773.99    16029.59    150.18 o 
  -3   1   8    13193.53    13984.86    194.01 o 
  -2   1   8     5824.04     5657.99     69.32 o 
  -1   1   8     4222.63     4475.97     58.19 o 
   0   1   8     1893.07     1910.50     28.40 o 
   1   1   8     1406.00     1420.71     28.98 o 
   2   1   8      849.68      880.75     25.30 o 
   3   1   8     4135.73     3586.50     62.98 o 
   4   1   8     5634.07     5929.71     74.79 o 
   5   1   8     3468.30     3023.30     48.18 o 
   6   1   8     3430.70     3485.75     53.43 o 
   7   1   8     2679.78     2488.07     45.80 o 
   8   1   8      294.05      341.97     13.81 o 
   9   1   8      301.96      312.39     19.24 o 
  10   1   8      420.48      400.47     18.25 o 
  11   1   8     3320.35     3296.80     44.26 o 
  12   1   8     3062.07     3147.30     48.47 o 
  13   1   8     1038.21     1127.68     41.76 o 
  14   1   8      648.46      686.65     62.98 o 
  15   1   8     1269.42     1371.93     48.39 o 
  16   1   8      113.65      105.96     26.20 o 
  17   1   8      199.96      169.51     28.67 o 
  18   1   8      183.41      178.54     29.61 o 
  19   1   8      312.24      255.05     95.99 o 
  20   1   8     1334.55     1482.69     70.84 o 
  21   1   8     1045.57      996.55     51.45 o 
  22   1   8      986.41     1036.25     89.89 o 
  23   1   8      345.59      355.98     40.78 o 
 -27   2   8        1.49      -40.79     76.41 o 
 -26   2   8      451.75      400.95     52.53 o 
 -25   2   8      391.83      410.11     64.90 o 
 -24   2   8      495.58      474.97     40.80 o 
 -23   2   8     1318.27     1613.52    237.79 o 
 -22   2   8      867.95      988.57     53.94 o 
 -21   2   8      305.83      294.42     49.67 o 
 -20   2   8       20.59       46.79     44.42 o 
 -19   2   8       41.93       46.26     31.76 o 
 -18   2   8      626.45      663.60     40.99 o 
 -17   2   8       88.53       18.58     23.39 o 
 -16   2   8     5908.88     5760.38    108.12 o 
 -15   2   8     2644.18     2725.77     74.53 o 
 -14   2   8     1647.56     1609.04     40.76 o 
 -13   2   8      101.20      110.24     19.37 o 
 -12   2   8      722.43      691.53     28.87 o 
 -11   2   8      494.03      565.04     25.73 o 
 -10   2   8      850.86      780.23     31.55 o 
  -9   2   8     5958.03     5768.24     94.37 o 
  -8   2   8     2847.20     2673.62    112.33 o 
  -7   2   8     4006.58     3914.54     52.03 o 
  -6   2   8     3596.02     3582.85     45.28 o 
  -5   2   8      751.53      618.19     19.86 o 
  -4   2   8      344.84      381.50     16.48 o 
  -3   2   8      512.95      502.07     20.61 o 
  -2   2   8     2510.25     2627.58     64.19 o 
  -1   2   8     7373.48     7343.54    108.56 o 
   0   2   8     5221.19     5092.37     83.01 o 
   1   2   8     4980.54     4941.73     63.50 o 
   2   2   8     1423.24     1278.66     25.10 o 
   3   2   8     2646.67     2871.80     39.85 o 
   4   2   8       51.91       32.24     17.85 o 
   5   2   8        5.23        8.20     16.64 o 
   6   2   8        9.04       34.21     17.67 o 
   7   2   8     1838.81     1929.61     59.56 o 
   8   2   8     1473.50     1367.03     74.55 o 
   9   2   8     1050.08     1043.77     46.54 o 
  10   2   8     2676.81     2596.64     49.16 o 
  11   2   8      239.35      280.05     22.52 o 
  12   2   8       53.42      104.79     21.05 o 
  13   2   8       34.79       63.50     30.17 o 
  14   2   8      126.78      142.76     25.49 o 
  15   2   8      727.21      609.96     38.10 o 
  16   2   8      339.46      407.80     34.33 o 
  17   2   8      536.91      602.52     39.83 o 
  18   2   8     1096.83     1131.31     52.12 o 
  19   2   8      259.67      292.24     35.61 o 
  20   2   8       27.76       67.96     31.76 o 
  21   2   8      170.68      169.34     35.92 o 
  22   2   8       10.02       42.52     38.38 o 
 -26   3   8       14.17      -73.95     73.95 o 
 -25   3   8       18.72       30.81     32.22 o 
 -24   3   8       73.00       84.11     29.15 o 
 -23   3   8      100.88       97.20     27.14 o 
 -22   3   8      152.57      108.81     25.44 o 
 -21   3   8      308.56      258.65     27.63 o 
 -20   3   8      693.39      717.29     81.66 o 
 -19   3   8     1004.29      989.43     44.43 o 
 -18   3   8      375.01      336.77     35.11 o 
 -17   3   8      680.56      673.38     36.86 o 
 -16   3   8       25.09       32.97     17.92 o 
 -15   3   8      588.33      572.45     26.33 o 
 -14   3   8       11.18        3.19     15.36 o 
 -13   3   8      166.93      204.64     21.03 o 
 -12   3   8     2742.48     2631.17     51.86 o 
 -11   3   8     4415.35     4256.08     64.36 o 
 -10   3   8      502.55      546.31     25.35 o 
  -9   3   8     4516.33     4401.73     74.03 o 
  -8   3   8        3.80        3.22     12.36 o 
  -7   3   8        6.61        7.10     10.85 o 
  -6   3   8      736.97      734.37     23.57 o 
  -5   3   8      694.61      631.63     19.52 o 
  -4   3   8     3257.49     3191.43     52.47 o 
  -3   3   8     1493.58     1488.54     46.69 o 
  -2   3   8      445.71      348.99     27.15 o 
  -1   3   8      397.14      493.43     36.27 o 
   0   3   8      103.08      194.18     38.07 o 
   1   3   8       11.34       -7.71     18.92 o 
   2   3   8      102.43      118.61     22.83 o 
   3   3   8     2346.10     2248.63     57.40 o 
   4   3   8     6790.68     6374.77    103.75 o 
   5   3   8      631.21      612.70     47.05 o 
   6   3   8       34.23       29.33     23.02 o 
   7   3   8     1127.68     1053.24     57.59 o 
   8   3   8        7.42       46.74     28.19 o 
   9   3   8      246.20      254.41     35.62 o 
  10   3   8      120.69      207.10     45.97 o 
  11   3   8      791.99      807.97     42.19 o 
  12   3   8      518.04      599.50     40.83 o 
  13   3   8      492.81      562.74     40.48 o 
  14   3   8     1097.10     1114.57     41.22 o 
  15   3   8      931.36     1035.51     55.87 o 
  16   3   8      287.04      199.51     32.13 o 
  17   3   8       77.54       80.95     29.92 o 
  18   3   8       51.86       67.07     30.56 o 
  19   3   8      443.73      473.50     41.46 o 
  20   3   8      188.15      140.16     34.96 o 
  21   3   8        9.42      117.82     53.99 o 
 -24   4   8      189.51      229.85     42.84 o 
 -23   4   8      167.31      141.46     33.92 o 
 -22   4   8        5.90       44.97     30.21 o 
 -21   4   8       28.59       28.94     45.44 o 
 -20   4   8       15.53      -10.79     22.90 o 
 -19   4   8       15.85       16.32     22.05 o 
 -18   4   8       37.03       32.50     27.23 o 
 -17   4   8      553.41      632.64     29.70 o 
 -16   4   8      279.89      266.99     23.01 o 
 -15   4   8      463.90      514.18     26.44 o 
 -14   4   8      492.86      484.97     23.79 o 
 -13   4   8      347.77      347.87     22.54 o 
 -12   4   8       30.82       20.68     15.74 o 
 -11   4   8       73.68       73.98     15.92 o 
 -10   4   8      115.96      133.99     17.13 o 
  -9   4   8      112.59       88.13     19.58 o 
  -8   4   8     3539.96     3501.27     51.44 o 
  -7   4   8      451.07      462.83     21.88 o 
  -6   4   8       97.13      114.42     16.21 o 
  -5   4   8      461.98      451.74     25.72 o 
  -4   4   8      135.96      144.78     20.32 o 
  -3   4   8      243.19      289.18     31.42 o 
  -2   4   8      158.37      104.25     24.91 o 
  -1   4   8      525.41      625.05     39.40 o 
   0   4   8      468.75      475.99     39.68 o 
   1   4   8      286.92      325.80     31.15 o 
   2   4   8      602.18      569.53     35.77 o 
   3   4   8       95.82      107.73     25.56 o 
   4   4   8        4.31       21.80     23.35 o 
   5   4   8       87.61      112.79     26.04 o 
   6   4   8      138.66      171.29     34.50 o 
   7   4   8      640.09      610.29     47.69 o 
   8   4   8      734.35      717.01     71.62 o 
   9   4   8      106.05       89.10     37.08 o 
  10   4   8      109.21       32.71     45.95 o 
  11   4   8      296.14      267.69     42.15 o 
  12   4   8      110.37      202.39     41.60 o 
  13   4   8        1.42      -10.09     36.13 o 
  14   4   8       75.58      162.53     43.78 o 
  15   4   8      207.24      331.78     49.04 o 
  16   4   8      315.12      289.06     69.95 o 
  17   4   8      199.26      240.92     70.01 o 
  18   4   8       63.47      147.10     68.71 o 
 -20   5   8      119.16      101.84     51.28 o 
 -19   5   8       20.10       76.85     40.26 o 
 -18   5   8      364.55      394.06     40.63 o 
 -17   5   8      114.20      127.67     29.76 o 
 -16   5   8        0.02       26.56     26.09 o 
 -15   5   8        1.81       23.62     25.27 o 
 -14   5   8       23.06       52.79     27.49 o 
 -13   5   8       92.60       73.77     25.31 o 
 -12   5   8       30.68       75.92     24.82 o 
 -10   5   8      402.03      413.80     40.21 o 
  -9   5   8        0.43       20.78     30.03 o 
  -8   5   8        6.85       31.71     29.71 o 
  -7   5   8       57.02       61.11     23.11 o 
  -6   5   8       34.54       76.56     24.39 o 
  -5   5   8      126.46      114.81     23.68 o 
  -4   5   8      406.43      310.14     26.78 o 
  -3   5   8      252.77      302.36     26.49 o 
  -2   5   8        2.25      -21.83     26.99 o 
  -1   5   8       74.49      103.77     30.00 o 
   0   5   8      281.74      183.91     32.59 o 
   1   5   8      166.27       95.08     24.44 o 
   2   5   8      146.91      183.67     31.64 o 
   3   5   8      312.21      240.06     33.28 o 
   4   5   8       28.64       85.36     40.60 o 
   5   5   8       23.83       61.03     36.18 o 
   6   5   8        6.87       34.20     34.83 o 
   7   5   8        2.33       -5.94     33.92 o 
   8   5   8        2.84      -18.14     34.20 o 
   9   5   8      128.92      102.88     96.59 o 
  10   5   8       28.42       21.20     38.12 o 
  11   5   8        0.50       46.05     40.48 o 
  12   5   8        1.42       34.91     41.34 o 
  13   5   8        4.88       19.20     35.34 o 
  14   5   8        2.77       21.79     35.29 o 
  15   5   8      202.27      212.22     41.20 o 
 -15   6   8        1.36       44.02     37.84 o 
 -14   6   8        0.82        2.69     36.34 o 
 -13   6   8        0.58       38.39     48.81 o 
 -12   6   8      219.03      211.62     61.54 o 
 -11   6   8      144.62      137.56     51.40 o 
 -10   6   8       26.67      -32.27     36.21 o 
  -9   6   8       33.29       32.69     36.84 o 
  -8   6   8       50.75       34.77     36.87 o 
  -7   6   8        1.21       61.55     49.32 o 
  -6   6   8        9.93       94.80     57.78 o 
  -5   6   8       31.04       33.74     47.82 o 
  -4   6   8        0.90       17.59     70.75 o 
  -3   6   8       61.27       59.93     34.35 o 
  -2   6   8       25.63       59.53     34.00 o 
  -1   6   8        1.25       57.12     33.45 o 
   0   6   8       27.66       62.76     43.89 o 
   1   6   8       17.33       83.83     34.13 o 
   2   6   8       39.02       65.76     32.22 o 
   3   6   8        0.13       -4.85     38.53 o 
   4   6   8       15.91       21.63     44.15 o 
   5   6   8       87.75      123.94     53.86 o 
   6   6   8      106.21      116.68     75.01 o 
   7   6   8        8.28        5.65     41.16 o 
   8   6   8       16.13       65.25     44.55 o 
   9   6   8       10.59       46.41     44.59 o 
  10   6   8       35.71       80.76     40.06 o 
 -28   1   9       70.91       57.77     56.33 o 
 -27   1   9       32.41      -28.75     52.09 o 
 -26   1   9       23.43        2.04     50.61 o 
 -25   1   9        4.83       -3.87    111.30 o 
 -24   1   9       57.46       42.18     46.21 o 
 -23   1   9        2.32        2.90     42.57 o 
 -22   1   9        0.79      -13.53     38.61 o 
 -21   1   9       36.75        7.79     53.22 o 
 -20   1   9      130.40      135.82     44.25 o 
 -19   1   9       29.36       54.08     25.90 o 
 -18   1   9      759.29      792.18     36.14 o 
 -17   1   9      366.09      361.26     28.72 o 
 -16   1   9      119.28      100.57     23.66 o 
 -15   1   9       98.75      133.87     24.29 o 
 -14   1   9      226.28      249.74     46.09 o 
 -13   1   9        2.53        3.51     15.23 o 
 -12   1   9        6.91       -0.30     13.83 o 
 -11   1   9     1073.98     1070.90     28.31 o 
 -10   1   9       14.91       23.95     15.79 o 
  -9   1   9     1307.74     1376.52     28.85 o 
  -8   1   9      129.35      139.02     12.33 o 
  -7   1   9      795.73      842.39     17.13 o 
  -6   1   9        0.20       -7.28      7.28 o 
  -5   1   9      120.82      157.38      9.76 o 
  -4   1   9      211.49      217.82     13.24 o 
  -3   1   9      985.67      968.62     18.70 o 
  -2   1   9      930.16     1059.35     21.50 o 
  -1   1   9      377.96      407.59     14.95 o 
   0   1   9      829.44     1067.49     22.90 o 
   1   1   9     1834.33     2174.67     32.97 o 
   2   1   9      250.40      308.70     17.52 o 
   3   1   9      111.50      108.29     15.12 o 
   4   1   9     1076.04     1006.70     31.26 o 
   5   1   9       30.68       67.85     18.60 o 
   6   1   9     1777.71     1611.55     55.87 o 
   7   1   9        9.43       14.57     16.34 o 
   8   1   9      243.72      259.22     21.73 o 
   9   1   9       29.60      -11.61     22.61 o 
  10   1   9       65.85       80.28     18.77 o 
  11   1   9      530.68      511.65     25.21 o 
  12   1   9       69.47       61.81     20.81 o 
  13   1   9       88.72      112.25     23.14 o 
  14   1   9       57.30       92.52     23.48 o 
  15   1   9        2.01       26.52     27.45 o 
  16   1   9       24.67       14.73     24.11 o 
  17   1   9       59.44       90.64     49.71 o 
  18   1   9        3.67       16.39     26.35 o 
  19   1   9      219.78      150.65     48.96 o 
  20   1   9        5.70        6.88     28.58 o 
  21   1   9       22.05       47.47     30.90 o 
  22   1   9       95.89      135.54     55.47 o 
 -27   2   9        3.52      -17.13     76.38 o 
 -26   2   9        0.15        0.58     35.66 o 
 -25   2   9       31.75        3.32     34.74 o 
 -24   2   9        7.35      -62.00     62.90 o 
 -23   2   9      513.78      391.29     75.73 o 
 -22   2   9      565.53      685.88     64.81 o 
 -21   2   9      134.09      134.52     45.65 o 
 -20   2   9      115.64       90.21     71.02 o 
 -19   2   9       32.18       13.63     38.94 o 
 -18   2   9      281.98      250.14     57.45 o 
 -17   2   9      219.25      252.72     39.81 o 
 -16   2   9      565.04      567.74     38.18 o 
 -15   2   9       99.82      117.97     22.86 o 
 -14   2   9     1387.21     1299.01     42.86 o 
 -13   2   9     2424.89     2558.03     66.29 o 
 -12   2   9       31.24       26.82     23.73 o 
 -11   2   9       37.48       18.09     21.77 o 
 -10   2   9       11.22       18.35     19.39 o 
  -9   2   9      278.91      295.55     26.46 o 
  -8   2   9     2086.86     2083.97     46.48 o 
  -7   2   9     2459.03     2430.55     38.44 o 
  -6   2   9      831.37      899.32     39.68 o 
  -5   2   9       28.66       23.34     11.75 o 
  -4   2   9      364.83      438.29     17.95 o 
  -3   2   9     1282.04     1324.63     50.57 o 
  -2   2   9     1617.60     1753.76     47.35 o 
  -1   2   9       21.85       15.03     17.26 o 
   0   2   9      156.86      117.20     20.63 o 
   1   2   9      663.11      703.37     35.45 o 
   2   2   9     1176.79     1136.06     30.66 o 
   3   2   9      322.34      333.49     19.95 o 
   4   2   9       75.85       95.25     17.33 o 
   5   2   9      107.11       78.16     18.40 o 
   6   2   9       60.14       89.62     19.92 o 
   7   2   9     1060.25     1206.59     62.15 o 
   8   2   9       13.23        6.49     23.10 o 
   9   2   9      695.09      741.19     38.41 o 
  10   2   9       64.82       74.05     26.17 o 
  11   2   9      713.39      660.69     85.52 o 
  12   2   9      485.15      579.49     38.12 o 
  13   2   9      244.55      286.30     43.41 o 
  14   2   9       57.97       59.04     34.67 o 
  15   2   9      572.73      579.69     37.72 o 
  16   2   9      661.51      601.86     38.86 o 
  17   2   9      282.67      347.64     42.97 o 
  18   2   9      309.52      262.70     57.02 o 
  19   2   9      139.62      176.59     56.57 o 
  20   2   9      310.47      348.33     89.29 o 
  21   2   9      235.45      230.82     64.65 o 
 -25   3   9      135.71      199.47     32.41 o 
 -24   3   9      164.66      194.48     31.78 o 
 -23   3   9       51.79       25.27     35.45 o 
 -22   3   9       19.04       24.91     28.73 o 
 -21   3   9       16.86       31.19     30.47 o 
 -20   3   9      378.29      451.69     37.07 o 
 -19   3   9      654.47      658.94     50.61 o 
 -18   3   9      166.46      153.45     34.59 o 
 -17   3   9      959.15      908.90     37.32 o 
 -16   3   9      183.97      186.19     21.03 o 
 -15   3   9       48.06       67.46     19.10 o 
 -14   3   9        3.41        9.26     16.22 o 
 -13   3   9      108.93      107.29     19.46 o 
 -12   3   9     2240.29     2273.51     46.87 o 
 -11   3   9     2217.28     2019.32     43.64 o 
 -10   3   9     5339.73     5245.79     73.17 o 
  -9   3   9      301.43      280.85     18.67 o 
  -8   3   9     2149.96     2088.50     36.53 o 
  -7   3   9      237.84      242.07     24.55 o 
  -6   3   9       26.88       41.87     19.27 o 
  -5   3   9       87.73       72.24     18.04 o 
  -4   3   9      834.41      785.64     30.59 o 
  -3   3   9     2068.34     2275.50     97.00 o 
  -2   3   9     1145.25      935.64     71.17 o 
  -1   3   9     3378.40     3591.15     74.31 o 
   0   3   9     1411.01     1275.65    121.97 o 
   1   3   9       85.23       63.46     29.93 o 
   2   3   9      340.86      349.57     30.27 o 
   3   3   9       16.38      -21.16     21.16 o 
   4   3   9     4138.15     4012.50     78.52 o 
   5   3   9     2390.91     2164.85     84.48 o 
   6   3   9       26.96       25.04     23.47 o 
   7   3   9       95.99      156.86     32.62 o 
   8   3   9      703.83      701.67     47.85 o 
   9   3   9      331.70      328.46     38.86 o 
  10   3   9      920.87      865.28     54.73 o 
  11   3   9      109.75      118.17     34.86 o 
  12   3   9     1020.37      960.38    100.38 o 
  13   3   9     1193.17     1215.27     65.75 o 
  14   3   9      460.85      552.94     74.77 o 
  15   3   9      685.25      583.25     79.65 o 
  16   3   9       64.75      214.46     47.88 o 
  17   3   9       29.96       73.05     47.78 o 
  18   3   9        7.06      104.66     50.26 o 
  19   3   9       27.56      159.64     53.34 o 
  20   3   9      639.17      610.69     93.25 o 
 -23   4   9      418.08      439.83     56.58 o 
 -22   4   9      918.47      912.80     42.33 o 
 -21   4   9      202.85      230.37     29.56 o 
 -20   4   9      351.30      405.74     58.66 o 
 -19   4   9        4.86       25.98     23.52 o 
 -18   4   9       49.11       68.40     23.26 o 
 -17   4   9      188.39      168.81     22.18 o 
 -16   4   9      337.22      342.34     25.47 o 
 -15   4   9     2094.73     2026.57     45.69 o 
 -14   4   9     1219.58     1284.75     37.78 o 
 -13   4   9      136.68      106.17     20.67 o 
 -12   4   9      214.79      255.46     26.98 o 
 -11   4   9      233.74      209.92     27.82 o 
 -10   4   9       17.61       26.19     22.26 o 
  -9   4   9      806.85      805.89     33.75 o 
  -8   4   9       76.77      141.40     21.34 o 
  -7   4   9     1871.15     1837.15     37.25 o 
  -6   4   9     1288.25     1161.18     37.32 o 
  -5   4   9      578.84      588.55     30.69 o 
  -4   4   9      280.70      339.61     24.75 o 
  -3   4   9      221.37      162.55     27.95 o 
  -2   4   9      248.17      120.79     26.73 o 
  -1   4   9       39.74      125.35     25.84 o 
   0   4   9     1616.49     1546.53     53.08 o 
   1   4   9     1017.59      947.29     52.67 o 
   2   4   9      807.66      899.81     46.05 o 
   3   4   9      543.26      447.73     35.23 o 
   4   4   9      765.76      793.60     42.12 o 
   5   4   9      527.81      568.13     37.70 o 
   6   4   9       10.93      -30.02     30.86 o 
   7   4   9      352.85      272.11     41.05 o 
   8   4   9      491.83      439.64     45.36 o 
   9   4   9      628.23      690.19     54.09 o 
  10   4   9     1197.94     1100.22     66.07 o 
  11   4   9      491.86      527.70     51.37 o 
  12   4   9      346.85      378.49     48.36 o 
  13   4   9      174.62      164.22     43.28 o 
  14   4   9        1.46        2.32     39.09 o 
  15   4   9       26.28       39.59     59.08 o 
  16   4   9      238.78      225.14     71.55 o 
  17   4   9      196.35      253.25     73.37 o 
  18   4   9      310.64      388.57     81.33 o 
 -20   5   9      165.55      172.94     37.49 o 
 -19   5   9      791.34      795.42     49.65 o 
 -18   5   9      257.70      235.74     37.18 o 
 -17   5   9      172.78      166.71     30.24 o 
 -16   5   9      494.81      497.97     56.59 o 
 -15   5   9      151.76      161.64     33.72 o 
 -14   5   9        5.96        8.27     25.57 o 
 -13   5   9      377.16      387.04     77.31 o 
 -12   5   9      492.01      494.77     43.10 o 
 -11   5   9      831.97      949.04     61.66 o 
 -10   5   9     1088.91     1055.57     54.09 o 
  -9   5   9     1094.05     1018.76     62.68 o 
  -8   5   9      480.81      507.26     42.04 o 
  -7   5   9       15.86       50.34     36.47 o 
  -6   5   9        0.26      -28.09     28.09 o 
  -5   5   9       31.82       55.97     31.01 o 
  -4   5   9      933.47      988.98     38.76 o 
  -3   5   9     1984.23     1668.48     45.40 o 
  -2   5   9      695.03      756.54     54.64 o 
  -1   5   9      546.62      522.22     41.18 o 
   0   5   9      930.62      924.74     52.58 o 
   1   5   9      207.51      230.13     34.99 o 
   2   5   9       97.55      168.18     32.42 o 
   3   5   9      354.21      378.50     42.49 o 
   4   5   9      503.13      482.16     48.79 o 
   5   5   9      419.97      389.70     47.35 o 
   6   5   9     1558.75     1621.03    105.55 o 
   7   5   9      419.54      437.57     50.42 o 
   8   5   9      169.79      184.65     43.56 o 
   9   5   9        6.93       39.74     38.78 o 
  10   5   9       41.26       68.32     40.77 o 
  11   5   9      102.31       90.28     42.76 o 
  12   5   9      726.57      805.10     64.20 o 
  13   5   9      634.36      611.43     61.42 o 
  14   5   9       95.91      164.64     46.06 o 
 -15   6   9      240.89      227.30     42.75 o 
 -14   6   9      334.79      415.38     54.22 o 
 -13   6   9      362.44      272.03     65.79 o 
 -12   6   9       11.15       31.80     38.81 o 
 -11   6   9       46.24       37.20     37.82 o 
 -10   6   9        0.59       35.75     37.62 o 
  -9   6   9      120.47      174.95     51.28 o 
  -8   6   9      588.50      619.67     50.36 o 
  -7   6   9      399.65      403.25     46.92 o 
  -6   6   9      537.74      660.25     63.84 o 
  -5   6   9      386.66      355.66     43.77 o 
  -4   6   9      438.49      369.70     43.84 o 
  -3   6   9       30.03      101.33     37.11 o 
  -2   6   9        6.14       62.87     41.99 o 
  -1   6   9      459.45      428.46     51.00 o 
   0   6   9      259.54      362.70     62.70 o 
   1   6   9      171.06      175.60     45.85 o 
   2   6   9      617.64      577.05     54.40 o 
   3   6   9      433.10      522.79     59.51 o 
   4   6   9      169.10      132.07     43.96 o 
   5   6   9       85.17      204.46     46.93 o 
   6   6   9        2.08       54.37     44.00 o 
   7   6   9      207.61      339.14     52.75 o 
   8   6   9       90.56       64.22     45.77 o 
   9   6   9      445.91      477.97     58.39 o 
 -28   0  10      502.89      382.61     87.96 o 
 -27   0  10      104.25      122.03     76.33 o 
 -26   0  10       73.41       17.67     70.07 o 
 -25   0  10      361.07      310.22     75.91 o 
 -24   0  10      285.76      330.64     71.52 o 
 -23   0  10     1337.95     1501.43    113.70 o 
 -22   0  10     2050.78     1815.96    115.17 o 
 -21   0  10     1374.63     1193.15    102.38 o 
 -20   0  10     1139.09     1254.94     73.10 o 
 -19   0  10      171.18      148.41     50.94 o 
 -18   0  10      965.87      900.31     52.75 o 
 -17   0  10      720.18      832.67     70.45 o 
 -16   0  10      648.68      723.60    109.77 o 
 -15   0  10     2086.23     2093.88     73.90 o 
 -14   0  10     1491.94     1530.37    163.55 o 
 -13   0  10     3485.36     3386.28     84.29 o 
 -12   0  10     2674.67     2520.58     53.95 o 
 -11   0  10       26.82       12.08     15.44 o 
 -10   0  10     1106.83     1015.84     47.96 o 
  -9   0  10        2.89       16.76     26.43 o 
  -8   0  10      168.18      178.98     26.99 o 
  -7   0  10     6170.63     5949.77    107.90 o 
  -6   0  10     2361.41     2408.36     49.37 o 
  -5   0  10     2731.63     2573.68     49.12 o 
  -4   0  10     2787.96     2642.07     58.29 o 
  -3   0  10     5144.82     5346.19     76.49 o 
  -2   0  10     4979.76     5411.42     77.38 o 
  -1   0  10      180.52      257.46     18.22 o 
   0   0  10     1985.04     1721.65     47.78 o 
   1   0  10      467.53      525.10     34.64 o 
   2   0  10     3438.71     3233.63     70.94 o 
   3   0  10     8171.55     8216.91    140.11 o 
   4   0  10     4946.64     4730.91    110.31 o 
   5   0  10     2471.66     2618.09     66.81 o 
   6   0  10      659.97      578.67     36.09 o 
   7   0  10      322.16      534.45     36.58 o 
   8   0  10     1609.21     1812.71     61.72 o 
   9   0  10     1424.00     1176.73    102.63 o 
  10   0  10     2897.22     2932.83    112.20 o 
  11   0  10     2119.24     1998.97    104.05 o 
  12   0  10     4198.08     4205.04     83.89 o 
  13   0  10     1863.16     1926.99     57.13 o 
  14   0  10      152.27      183.35     27.73 o 
  15   0  10      344.50      355.98     72.72 o 
  16   0  10      361.39      310.19     71.88 o 
  17   0  10      264.17      285.51     73.40 o 
  18   0  10     2196.88     2215.31    124.75 o 
  19   0  10     1382.12     1492.79    115.07 o 
  20   0  10      464.09      564.43     93.50 o 
  21   0  10      260.78      275.63     87.62 o 
  22   0  10       75.68      187.96     84.86 o 
 -28   1  10      127.91       79.27     56.16 o 
 -27   1  10      741.13      697.35     67.62 o 
 -26   1  10      966.70     1025.17     71.49 o 
 -25   1  10      389.27      275.37     54.26 o 
 -24   1  10      647.66      639.16     58.53 o 
 -23   1  10      458.80      477.64     52.47 o 
 -22   1  10       33.70      -22.42     33.23 o 
 -21   1  10        1.71      -27.20     33.57 o 
 -20   1  10      601.34      644.14     42.74 o 
 -19   1  10     3681.73     3600.32     97.57 o 
 -18   1  10     3535.79     3479.25     67.81 o 
 -17   1  10     2955.03     2865.99     60.42 o 
 -16   1  10      756.24      944.65     39.23 o 
 -15   1  10     1922.13     1744.67     48.94 o 
 -14   1  10      539.44      665.35     27.28 o 
 -13   1  10        4.64       43.40     32.29 o 
 -12   1  10     1024.44      975.32     35.75 o 
 -11   1  10     1837.02     1761.84     41.88 o 
 -10   1  10     2446.65     2316.96     38.70 o 
  -9   1  10     2438.44     2467.37     38.94 o 
  -8   1  10     8662.52     8789.20     81.88 o 
  -7   1  10     2969.38     2976.93     42.15 o 
  -6   1  10        7.69        4.91      8.74 o 
  -5   1  10        0.99        4.25      8.18 o 
  -4   1  10      938.02      952.60     22.30 o 
  -3   1  10     2653.86     2602.11     32.66 o 
  -2   1  10     3162.46     2990.51     39.59 o 
  -1   1  10     2044.99     1694.19     33.30 o 
   0   1  10     3127.30     3241.85     42.82 o 
   1   1  10     3175.61     3137.04     42.43 o 
   2   1  10      559.37      684.87     28.91 o 
   3   1  10      426.87      549.43     23.27 o 
   4   1  10      993.03      889.25     32.16 o 
   5   1  10     3853.86     3759.58     58.58 o 
   6   1  10     5865.62     5793.77     78.93 o 
   7   1  10     3742.54     3727.35    107.96 o 
   8   1  10     3963.67     3932.67     63.12 o 
   9   1  10      406.36      414.04     30.91 o 
  10   1  10       91.54      117.13     25.54 o 
  11   1  10      231.26      243.08     39.17 o 
  12   1  10      321.54      286.39     42.75 o 
  13   1  10     1999.41     2153.54     66.81 o 
  14   1  10     1178.81     1111.09     45.03 o 
  15   1  10      990.36     1043.83     60.84 o 
  16   1  10     1359.88     1308.94     49.30 o 
  17   1  10     1131.89     1111.60     70.20 o 
  18   1  10       54.62       72.49     32.18 o 
  19   1  10       32.77       55.46     29.36 o 
  20   1  10       35.51      116.73     64.45 o 
  21   1  10      166.44      304.21     61.28 o 
 -27   2  10      278.83      279.44     87.49 o 
 -26   2  10        1.11       13.93     74.16 o 
 -25   2  10      266.59      229.64     78.01 o 
 -24   2  10      272.51      200.94     71.52 o 
 -23   2  10      478.27      505.65     60.25 o 
 -22   2  10     1121.44     1215.56     73.63 o 
 -21   2  10     1742.77     1891.80    233.72 o 
 -20   2  10      703.36      668.78     58.73 o 
 -19   2  10      375.61      380.33     50.94 o 
 -18   2  10       43.33       57.76     31.54 o 
 -17   2  10      248.25      277.18     34.79 o 
 -16   2  10      290.55      296.70     28.24 o 
 -15   2  10      540.21      621.37     32.66 o 
 -14   2  10     6337.37     6380.06     92.98 o 
 -13   2  10      564.82      544.98     36.43 o 
 -12   2  10       62.15       42.07     35.88 o 
 -11   2  10     3538.78     3867.80    105.47 o 
 -10   2  10      745.64      785.15    126.50 o 
  -9   2  10      205.12      191.03     25.40 o 
  -8   2  10       42.55       38.28     16.71 o 
  -7   2  10     1212.65     1202.27     38.21 o 
  -6   2  10     3286.17     3237.55     54.35 o 
  -5   2  10     1631.68     1536.12     38.06 o 
  -4   2  10      742.96      748.46     28.78 o 
  -3   2  10     1018.71      877.46     30.07 o 
  -2   2  10      762.19      827.66     37.24 o 
  -1   2  10       60.17       50.39     19.41 o 
   0   2  10      109.25       80.97     21.04 o 
   1   2  10     2215.58     2084.00     54.12 o 
   2   2  10     3920.35     3758.40     72.74 o 
   3   2  10      733.44      770.12     43.39 o 
   4   2  10     2727.19     2268.95     58.34 o 
   5   2  10     5871.48     6169.70     83.79 o 
   6   2  10      427.27      379.60     25.24 o 
   7   2  10     1494.20     1408.58     83.32 o 
   8   2  10       21.09       39.63     43.60 o 
   9   2  10     1842.89     1844.19     63.82 o 
  10   2  10     1566.74     1627.31     70.40 o 
  11   2  10     2364.42     2339.03    103.05 o 
  12   2  10     1676.11     1656.76     73.04 o 
  13   2  10     1158.72     1260.01     88.84 o 
  14   2  10      328.93      372.17     48.73 o 
  15   2  10        0.48       48.16     57.57 o 
  16   2  10       95.48      216.17     71.30 o 
  17   2  10      446.85      387.59     37.32 o 
  18   2  10      483.44      519.66     42.16 o 
  19   2  10      725.85      753.61     70.49 o 
  20   2  10      291.07      298.31     57.57 o 
 -25   3  10      589.00      511.63     49.07 o 
 -24   3  10      215.74      220.05     40.06 o 
 -23   3  10       14.54        9.34     30.65 o 
 -22   3  10       53.28       50.48     30.94 o 
 -21   3  10       25.84       39.51     28.17 o 
 -20   3  10      142.26      145.80     29.80 o 
 -19   3  10      232.56      224.19     58.81 o 
 -18   3  10      438.66      428.92     34.89 o 
 -17   3  10      256.68      284.90     24.91 o 
 -16   3  10      270.68      301.17     32.49 o 
 -15   3  10      521.38      552.29     27.51 o 
 -14   3  10       10.69       22.79     19.59 o 
 -13   3  10      276.44      276.35     23.52 o 
 -12   3  10      500.46      453.41     26.01 o 
 -11   3  10      843.14      883.34     32.51 o 
 -10   3  10     2581.24     2397.28     46.40 o 
  -9   3  10      296.40      295.76     26.82 o 
  -8   3  10      113.33      151.51     15.31 o 
  -7   3  10     1116.53      989.11     35.20 o 
  -6   3  10      116.32      103.75     20.38 o 
  -5   3  10        5.41      -19.62     19.62 o 
  -4   3  10       13.19        7.08     17.93 o 
  -3   3  10     1107.77      959.28     44.56 o 
  -2   3  10     1739.56     1709.70     63.37 o 
  -1   3  10     2677.70     2503.99     63.92 o 
   0   3  10     2851.46     2805.70     86.60 o 
   1   3  10      906.89      912.41     45.34 o 
   2   3  10        4.57       20.92     22.90 o 
   3   3  10      409.13      367.05     31.58 o 
   4   3  10       22.69       53.49     24.16 o 
   5   3  10     1434.90     1572.54     52.55 o 
   6   3  10      791.71      641.28     46.21 o 
   7   3  10      145.07      160.08     34.62 o 
   8   3  10      806.54      823.84     54.43 o 
   9   3  10     2092.02     1959.82     70.68 o 
  10   3  10       27.42       94.28     35.71 o 
  11   3  10        0.40      -36.65     53.15 o 
  12   3  10      414.87      490.85     47.35 o 
  13   3  10      887.36      913.28     60.81 o 
  14   3  10      505.69      438.35     73.19 o 
  15   3  10       90.08       95.68     62.12 o 
  16   3  10      629.78      685.00     87.77 o 
  17   3  10        6.82       48.65     65.01 o 
  18   3  10       42.47       69.42     68.26 o 
  19   3  10       43.92       99.02     72.80 o 
 -23   4  10       35.56       59.89     32.54 o 
 -22   4  10      410.42      333.76     32.57 o 
 -21   4  10      259.23      208.57     29.20 o 
 -20   4  10        6.07       31.50     24.71 o 
 -19   4  10       12.72       64.64     24.13 o 
 -18   4  10        5.39       70.27     21.27 o 
 -17   4  10       24.61       -2.13     19.13 o 
 -16   4  10       12.52       34.01     19.23 o 
 -15   4  10      110.86      182.19     29.73 o 
 -14   4  10      290.63      275.65     37.16 o 
 -13   4  10      768.04      788.71     51.39 o 
 -12   4  10      178.91      190.04     34.11 o 
 -11   4  10      133.50      152.32     51.24 o 
 -10   4  10       42.97       30.12     27.90 o 
  -9   4  10       16.91       42.62     21.53 o 
  -8   4  10       22.76       19.57     20.95 o 
  -7   4  10      844.47      870.57     39.25 o 
  -6   4  10      653.87      639.06     31.69 o 
  -5   4  10      303.98      408.50     27.38 o 
  -4   4  10       64.94       36.15     20.25 o 
  -3   4  10     1360.36     1316.39     51.88 o 
  -2   4  10      229.35      191.21     30.18 o 
  -1   4  10       31.65       16.51     13.68 o 
   0   4  10      191.11      210.86     30.22 o 
   1   4  10      731.42      737.68     42.02 o 
   2   4  10      179.53      238.21     31.60 o 
   3   4  10      319.47      307.32     33.28 o 
   4   4  10      296.83      321.42     34.15 o 
   5   4  10      564.07      511.71     89.18 o 
   6   4  10      191.95      181.78     38.25 o 
   7   4  10      160.16      148.87     37.44 o 
   8   4  10      192.65      147.00     37.91 o 
   9   4  10      338.40      370.15     46.01 o 
  10   4  10       66.75       97.76     50.48 o 
  11   4  10      168.72      121.08     41.61 o 
  12   4  10      342.94      406.61     50.41 o 
  13   4  10       92.21      151.57     55.37 o 
  14   4  10       45.82      -22.03     56.69 o 
  15   4  10       24.05       11.84     58.69 o 
  16   4  10        2.00       10.40     58.76 o 
  17   4  10      159.64      151.87     70.36 o 
 -20   5  10      168.50      149.32     52.73 o 
 -19   5  10       36.75       63.59     34.68 o 
 -18   5  10       24.93       13.54     28.00 o 
 -17   5  10       14.08       80.07     28.99 o 
 -16   5  10       57.76       83.96     28.29 o 
 -15   5  10       21.73       83.34     36.48 o 
 -14   5  10      110.72      109.24     36.45 o 
 -13   5  10       12.61       35.59     38.64 o 
 -12   5  10        0.69       48.11     40.06 o 
 -11   5  10       51.22       83.45     46.29 o 
 -10   5  10       66.59       94.61     33.90 o 
  -9   5  10       29.41       55.97     32.21 o 
  -8   5  10        3.79        9.60     30.98 o 
  -7   5  10       41.18       52.23     31.67 o 
  -6   5  10       68.28       75.06     32.03 o 
  -5   5  10        0.20        1.84     31.86 o 
  -4   5  10        9.73       46.22     30.60 o 
  -3   5  10      256.01      179.05     44.11 o 
  -2   5  10      313.10      309.80     37.59 o 
  -1   5  10       25.19       82.06     31.07 o 
   0   5  10      231.10      300.18     42.28 o 
   1   5  10       17.04       14.51     29.44 o 
   2   5  10       51.92       77.54     44.40 o 
   3   5  10      133.02       82.43     31.41 o 
   4   5  10       29.92        3.36     35.52 o 
   5   5  10       22.77       14.96     37.71 o 
   6   5  10      405.88      520.78     52.78 o 
   7   5  10       85.93      116.91     42.12 o 
   8   5  10       87.56       90.63     42.00 o 
   9   5  10      147.95      148.51     44.43 o 
  10   5  10      166.99      185.43     46.16 o 
  11   5  10        0.08       -3.14     55.90 o 
  12   5  10       70.39      100.05     46.21 o 
  13   5  10        6.61       71.21     45.24 o 
 -14   6  10       40.33       82.41     55.13 o 
 -13   6  10        0.25      -50.40     50.40 o 
 -12   6  10       21.98       71.43     54.07 o 
 -11   6  10       94.39       67.45     38.90 o 
 -10   6  10       37.83       73.45     38.42 o 
  -9   6  10      110.90      130.89     39.28 o 
  -8   6  10        0.64       62.99     37.96 o 
  -7   6  10       14.41       12.33     35.87 o 
  -6   6  10        6.64       51.40     45.52 o 
  -5   6  10        2.07        5.54     35.05 o 
  -4   6  10       44.01       97.80     37.80 o 
  -3   6  10      157.29      139.93     39.08 o 
  -2   6  10        5.56      114.36     67.28 o 
  -1   6  10        4.20       64.50     36.38 o 
   0   6  10       20.66       26.26     35.12 o 
   1   6  10      132.41      119.72     52.06 o 
   2   6  10        3.43      -10.08     41.55 o 
   3   6  10       20.43       54.13     42.24 o 
   4   6  10        4.57       54.10     42.94 o 
   5   6  10       48.35       69.38     44.49 o 
   6   6  10       44.17      157.19     48.30 o 
   7   6  10        7.51      124.27     47.57 o 
 -27   1  11      228.09      148.50     78.53 o 
 -26   1  11      331.58      284.50     79.40 o 
 -25   1  11       26.64      -54.94     67.10 o 
 -24   1  11       80.83       38.30     45.92 o 
 -23   1  11       36.15       87.73     65.10 o 
 -22   1  11       31.92       35.85     34.39 o 
 -21   1  11       47.65      -12.78     32.10 o 
 -20   1  11        6.42       20.93     29.31 o 
 -19   1  11      106.37       98.02     45.27 o 
 -18   1  11      369.68      430.50     44.25 o 
 -17   1  11      149.34      106.14     25.69 o 
 -16   1  11     1588.16     1560.28     71.72 o 
 -15   1  11      143.94      129.02     20.21 o 
 -14   1  11        3.89       11.56     17.50 o 
 -13   1  11      115.77      122.85     23.64 o 
 -12   1  11     1231.80     1289.32     54.16 o 
 -11   1  11      432.32      501.61     29.79 o 
 -10   1  11      594.37      603.67     31.06 o 
  -9   1  11     1017.45     1062.27     32.28 o 
  -8   1  11       44.55       52.02      9.77 o 
  -7   1  11      573.55      572.59     20.83 o 
  -6   1  11      101.82      100.66     12.61 o 
  -5   1  11       50.47       30.36     10.20 o 
  -4   1  11       31.28        9.60      9.89 o 
  -3   1  11      312.66      321.88     21.52 o 
  -2   1  11       10.38       32.27     15.68 o 
  -1   1  11       83.18       57.87     11.40 o 
   0   1  11       85.00      132.39     13.30 o 
   1   1  11      328.99      350.97     17.41 o 
   2   1  11      127.53      165.09     17.44 o 
   3   1  11      300.92      374.99     21.92 o 
   4   1  11        0.40      -15.00     16.40 o 
   5   1  11      304.14      321.75     43.94 o 
   6   1  11      330.51      319.53     23.92 o 
   7   1  11      185.03      240.08     22.17 o 
   8   1  11       15.25        3.87     22.10 o 
   9   1  11        7.34       25.02     23.51 o 
  10   1  11      393.63      462.10     33.64 o 
  11   1  11       14.54       55.73     34.31 o 
  12   1  11       12.63       -1.15     35.32 o 
  13   1  11        0.92       51.44     39.40 o 
  14   1  11        1.26       -3.01     39.17 o 
  15   1  11      107.72      180.37     46.22 o 
  16   1  11       94.78      192.06     49.56 o 
  17   1  11      203.31      296.68     81.11 o 
  18   1  11      125.13      282.46     78.71 o 
  19   1  11        0.78       38.84     58.81 o 
  20   1  11        9.46      123.34     75.90 o 
 -26   2  11       37.76      -24.01     72.16 o 
 -25   2  11        6.43      -12.44     67.35 o 
 -24   2  11       26.26       15.02     66.26 o 
 -23   2  11        4.59      -37.08     48.56 o 
 -22   2  11        8.27        9.45     47.23 o 
 -21   2  11      229.95      286.79     51.52 o 
 -20   2  11      255.84      252.38     65.15 o 
 -19   2  11      689.87      683.71     47.35 o 
 -18   2  11      428.65      393.08     39.72 o 
 -17   2  11      284.75      324.08     30.58 o 
 -16   2  11       50.14       48.99     23.96 o 
 -15   2  11       46.08       42.73     33.49 o 
 -14   2  11      389.15      424.86     36.26 o 
 -13   2  11      469.06      591.26     38.59 o 
 -12   2  11       62.45       39.99     31.41 o 
 -11   2  11       18.46       31.88     23.74 o 
 -10   2  11      207.62      260.93     29.31 o 
  -9   2  11     1944.54     1885.09     48.79 o 
  -8   2  11       16.01       37.13     32.04 o 
  -7   2  11        7.51       -2.66     16.77 o 
  -6   2  11     1032.09     1065.63     35.74 o 
  -5   2  11     1235.53     1243.04     37.54 o 
  -4   2  11     1518.85     1629.86     46.47 o 
  -3   2  11      960.48      897.96     32.40 o 
  -2   2  11      548.26      572.34     51.67 o 
  -1   2  11        6.18       15.08     20.58 o 
   0   2  11       59.42       55.12     22.35 o 
   1   2  11      265.71      306.60     29.39 o 
   2   2  11      748.36      608.90     35.94 o 
   3   2  11     1130.60     1153.68     59.62 o 
   4   2  11      497.28      415.11     32.16 o 
   5   2  11     1278.38     1396.74     49.89 o 
   6   2  11     1759.88     1685.59     54.10 o 
   7   2  11     2188.33     2000.69     69.87 o 
   8   2  11      330.94      289.27     33.91 o 
   9   2  11      515.98      563.73     35.37 o 
  10   2  11       18.87       28.99     26.62 o 
  11   2  11      356.49      466.13     88.18 o 
  12   2  11      201.54      313.28     58.72 o 
  13   2  11      172.16      252.79     43.94 o 
  14   2  11      139.85      232.87     45.77 o 
  15   2  11        6.55       49.07     44.09 o 
  16   2  11       11.83       93.89     45.01 o 
  17   2  11       26.17      101.63     51.84 o 
  18   2  11      140.36      203.47     52.32 o 
  19   2  11      190.65      366.42     59.82 o 
 -25   3  11      770.56      672.21     53.41 o 
 -24   3  11     1081.96     1218.30    107.45 o 
 -23   3  11      113.61       94.05     39.11 o 
 -22   3  11       90.44       17.16     31.55 o 
 -21   3  11      425.26      442.96     39.06 o 
 -20   3  11      106.16       77.61     36.21 o 
 -19   3  11       30.22       -5.29     31.46 o 
 -18   3  11      398.36      453.61     31.75 o 
 -17   3  11     1248.32     1297.65     51.88 o 
 -16   3  11      395.67      446.35     34.62 o 
 -15   3  11     1042.36     1041.20     45.16 o 
 -14   3  11      280.53      336.36     36.78 o 
 -13   3  11       13.75        2.10     27.62 o 
 -12   3  11       66.90       62.41     28.18 o 
 -11   3  11      151.89      223.94     35.96 o 
 -10   3  11      534.08      584.11     44.36 o 
  -9   3  11      324.32      346.51     25.85 o 
  -8   3  11     2043.28     1996.86     47.98 o 
  -7   3  11       15.85       14.25     18.66 o 
  -6   3  11      598.91      603.30     30.17 o 
  -5   3  11      275.71      243.63     23.65 o 
  -4   3  11      347.80      414.95     26.46 o 
  -3   3  11     1538.21     1439.67     44.83 o 
  -2   3  11     1797.99     1650.48     54.01 o 
  -1   3  11      687.82      668.41     39.32 o 
   0   3  11      884.81      915.92     43.83 o 
   1   3  11      875.35      906.17     43.34 o 
   2   3  11      430.10      459.26     34.58 o 
   3   3  11      109.18       74.55     37.16 o 
   4   3  11      236.97      278.75     31.26 o 
   5   3  11      356.21      491.76     82.51 o 
   6   3  11      654.99      711.57     49.18 o 
   7   3  11      207.98      206.51     36.84 o 
   8   3  11     1089.24     1065.05     81.51 o 
   9   3  11      603.39      585.48     65.84 o 
  10   3  11      318.47      441.67     46.58 o 
  11   3  11      160.60      117.08     37.45 o 
  12   3  11        1.72       28.20     34.88 o 
  13   3  11       35.73       38.99     55.38 o 
  14   3  11        5.83       54.54     56.70 o 
  15   3  11       38.69      183.13     67.70 o 
  16   3  11      227.77      221.29     71.44 o 
  17   3  11      473.64      461.36     85.26 o 
  18   3  11       28.18      127.13     74.98 o 
 -22   4  11      219.39      220.95     30.68 o 
 -21   4  11      506.35      461.73     34.12 o 
 -20   4  11      349.64      389.55     41.80 o 
 -19   4  11       34.48        9.23     38.23 o 
 -18   4  11      611.25      624.44     38.69 o 
 -17   4  11        2.71       56.80     33.74 o 
 -16   4  11        0.09       14.44     28.82 o 
 -15   4  11        4.32        1.97     32.32 o 
 -14   4  11      463.58      402.51     41.54 o 
 -13   4  11     1095.22     1105.84     56.02 o 
 -12   4  11      435.21      479.63     41.84 o 
 -11   4  11      800.20      716.48     45.90 o 
 -10   4  11     1478.77     1276.38    108.10 o 
  -9   4  11      149.03      197.38     25.92 o 
  -8   4  11        1.16       28.46     22.17 o 
  -7   4  11       70.31       50.87     22.56 o 
  -6   4  11      537.45      598.06     32.23 o 
  -5   4  11     1375.76     1341.87     42.00 o 
  -4   4  11      578.85      499.24     30.12 o 
  -3   4  11      573.94      642.62     32.88 o 
  -2   4  11     1517.79     1318.45    107.99 o 
  -1   4  11      202.59      156.36     30.83 o 
   0   4  11        8.28       32.40     26.78 o 
   1   4  11       34.91       63.68     35.83 o 
   2   4  11     1440.05     1489.09     91.42 o 
   3   4  11     1116.33     1083.29     70.30 o 
   4   4  11      348.80      448.25     39.21 o 
   5   4  11     1961.62     1758.97     72.08 o 
   6   4  11      741.59      721.54     53.71 o 
   7   4  11        2.61       94.04     39.99 o 
   8   4  11      185.47      216.13     41.31 o 
   9   4  11       21.89       10.05     36.23 o 
  10   4  11      575.56      609.28     55.23 o 
  11   4  11      611.11      689.97     64.00 o 
  12   4  11      551.03      503.12     55.48 o 
  13   4  11      712.79      791.58     62.89 o 
  14   4  11      532.16      521.23     81.62 o 
  15   4  11       74.80        3.79     61.54 o 
 -19   5  11      100.71       69.05     35.77 o 
 -18   5  11      383.60      414.06     37.36 o 
 -17   5  11      425.06      363.30     45.41 o 
 -16   5  11      407.78      418.50     45.22 o 
 -15   5  11      291.14      234.35     50.17 o 
 -14   5  11      226.89      180.82     41.81 o 
 -13   5  11       48.74       86.36     42.55 o 
 -12   5  11       31.35       38.83     34.61 o 
 -11   5  11      769.88      821.27     52.06 o 
 -10   5  11      444.55      408.78     43.11 o 
  -9   5  11      377.96      332.00     47.93 o 
  -8   5  11      344.51      323.21     40.01 o 
  -7   5  11     1101.74     1040.38     55.18 o 
  -6   5  11      412.09      439.03     42.19 o 
  -5   5  11        7.33       10.23     32.02 o 
  -4   5  11       40.31       34.66     32.18 o 
  -3   5  11      116.70      169.52     41.24 o 
  -2   5  11      649.76      777.20     49.26 o 
  -1   5  11      657.80      570.15     53.65 o 
   0   5  11      599.43      689.18     47.17 o 
   1   5  11      917.41      823.41     49.82 o 
   2   5  11      287.97      310.87     38.62 o 
   3   5  11       34.88       31.24     38.23 o 
   4   5  11        0.01       41.16     38.14 o 
   5   5  11      110.75      154.35     42.83 o 
   6   5  11      196.52      235.20     46.08 o 
   7   5  11      166.07      184.27     46.82 o 
   8   5  11      810.69      798.46     63.62 o 
   9   5  11      412.03      375.82     52.93 o 
  10   5  11      256.05      269.00     50.08 o 
  11   5  11        6.84       14.37     43.28 o 
  12   5  11       25.04       67.20     45.35 o 
 -13   6  11      172.73      188.89     59.73 o 
 -12   6  11      445.62      397.91     47.82 o 
 -11   6  11      447.00      510.06     50.61 o 
 -10   6  11       53.83       56.72     38.84 o 
  -9   6  11      110.18       98.89     44.05 o 
  -8   6  11       23.14       23.05     37.13 o 
  -7   6  11       81.33      120.78     58.66 o 
  -6   6  11      274.84      322.36     52.39 o 
  -5   6  11      388.41      348.47     49.52 o 
  -4   6  11      255.20      361.91     45.92 o 
  -3   6  11      215.03      241.36     42.73 o 
  -2   6  11      998.95      986.58     72.28 o 
  -1   6  11       27.82       55.33     40.68 o 
   0   6  11       18.11       81.53     37.99 o 
   1   6  11      252.30      220.33     58.30 o 
   2   6  11       15.64       25.88     43.96 o 
   3   6  11      396.69      485.04     60.69 o 
   4   6  11      847.97      739.56     65.75 o 
   5   6  11      168.02      183.57     50.09 o 
   6   6  11       59.27       86.99     46.84 o 
 -27   0  12      155.24      113.75     76.50 o 
 -26   0  12      408.60      301.01     78.68 o 
 -25   0  12     1325.20     1503.61    128.35 o 
 -24   0  12        6.06      -61.09     61.71 o 
 -23   0  12        4.80      -37.84     62.06 o 
 -22   0  12       49.41       46.76     59.01 o 
 -21   0  12      670.60      731.41     57.48 o 
 -20   0  12     1098.66     1080.53     63.13 o 
 -19   0  12     1192.34     1229.06     95.78 o 
 -18   0  12     1559.43     1626.77     82.14 o 
 -17   0  12     2732.60     2720.87     83.81 o 
 -16   0  12     1149.12     1126.67     63.13 o 
 -15   0  12      158.16      153.18     44.55 o 
 -14   0  12      726.85      884.07     48.29 o 
 -13   0  12      993.15      966.42     39.43 o 
 -12   0  12     2748.33     2991.39     61.12 o 
 -11   0  12     2633.01     2447.31     81.97 o 
 -10   0  12     7370.41     8090.54    150.84 o 
  -9   0  12     1110.48      948.32     43.46 o 
  -8   0  12      403.16      515.46     32.85 o 
  -7   0  12      171.11      186.48     27.00 o 
  -6   0  12       39.26       13.32     15.03 o 
  -5   0  12     5760.92     5879.74     86.80 o 
  -4   0  12     6336.50     6469.82     92.92 o 
  -3   0  12     4403.81     4577.94     72.45 o 
  -2   0  12     4277.03     3945.98     68.59 o 
  -1   0  12     3279.39     3652.10     62.54 o 
   0   0  12      342.28      320.19     29.08 o 
   1   0  12     2378.40     2440.26     65.33 o 
   2   0  12       10.94       35.01     22.90 o 
   3   0  12      796.09      657.35     39.69 o 
   4   0  12     4194.94     4558.26    108.67 o 
   5   0  12     3963.62     3331.33    142.84 o 
   6   0  12     2154.37     2474.42     69.74 o 
   7   0  12     2925.92     2641.74     73.47 o 
   8   0  12      133.10      141.93     30.29 o 
   9   0  12       76.50      179.44     48.69 o 
  10   0  12      543.36      662.88     68.27 o 
  11   0  12      767.05      691.32     71.73 o 
  12   0  12      934.37     1118.85     92.22 o 
  13   0  12      402.01      616.28     76.67 o 
  14   0  12     1350.65     1494.85    102.97 o 
  15   0  12      734.03      905.32     92.19 o 
  16   0  12       19.72      103.93     67.26 o 
  17   0  12        4.09      151.36     72.02 o 
  18   0  12       58.22      123.43     73.71 o 
  19   0  12       97.42      188.90     78.80 o 
  20   0  12     1687.26     1654.33    122.11 o 
 -27   1  12        6.60      -70.91     70.91 o 
 -26   1  12       89.62       21.96     72.47 o 
 -25   1  12      555.37      608.73     88.88 o 
 -24   1  12      837.62      818.27     90.10 o 
 -23   1  12      602.64      590.22     61.06 o 
 -22   1  12      666.57      708.68    112.47 o 
 -21   1  12      270.08      294.72     80.91 o 
 -20   1  12      273.31      291.19     39.39 o 
 -19   1  12        2.38       84.79     49.69 o 
 -18   1  12      367.96      382.13     43.05 o 
 -17   1  12      781.79      977.97     49.52 o 
 -16   1  12     2072.16     2067.26     65.16 o 
 -15   1  12     2300.71     2249.46     57.85 o 
 -14   1  12     1041.86     1074.09     40.19 o 
 -13   1  12     2066.10     2034.70     60.13 o 
 -12   1  12      772.65      811.81     50.14 o 
 -11   1  12     1478.18     1606.48     53.96 o 
 -10   1  12     2664.66     2791.60     67.26 o 
  -9   1  12     2452.32     2542.03     63.27 o 
  -8   1  12     2008.44     1937.90     48.39 o 
  -7   1  12     2728.59     2807.63     51.83 o 
  -6   1  12     5040.80     4774.61     77.44 o 
  -5   1  12     2291.48     2604.18     49.55 o 
  -4   1  12      319.87      350.66     22.89 o 
  -3   1  12       45.14       39.00     11.55 o 
  -2   1  12      946.77      933.98     26.01 o 
  -1   1  12      718.66      727.54     26.42 o 
   0   1  12     2923.21     2896.51     49.33 o 
   1   1  12     3935.88     3732.26     58.01 o 
   2   1  12     2123.76     2021.44    105.51 o 
   3   1  12     1217.75     1151.39     35.94 o 
   4   1  12      191.58      250.62     26.81 o 
   5   1  12       15.58       15.98     17.87 o 
   6   1  12       85.76      140.14     20.62 o 
   7   1  12       74.80       94.52     20.32 o 
   8   1  12     1361.05     1170.84     46.41 o 
   9   1  12     1851.36     2083.83     57.04 o 
  10   1  12     1922.30     1867.30     68.83 o 
  11   1  12      417.69      593.56     66.95 o 
  12   1  12      212.63      190.16     42.47 o 
  13   1  12       81.63      110.76     52.55 o 
  14   1  12      120.30      201.87     45.66 o 
  15   1  12      332.89      433.99     54.80 o 
  16   1  12      807.26      917.43    102.20 o 
  17   1  12      989.01     1143.87     74.72 o 
  18   1  12      586.97      713.26     70.46 o 
  19   1  12      515.01      893.18     73.74 o 
 -26   2  12      108.14       30.96     75.67 o 
 -25   2  12      742.50      744.93     92.98 o 
 -24   2  12      141.18       60.06     68.73 o 
 -23   2  12        0.46      -49.41     49.41 o 
 -22   2  12       76.46      135.91     50.39 o 
 -21   2  12      375.07      361.71     54.10 o 
 -20   2  12      292.23      335.62    109.52 o 
 -19   2  12      341.04      397.06     41.48 o 
 -18   2  12     1088.08     1229.74     61.68 o 
 -17   2  12      795.98      836.07     40.51 o 
 -16   2  12      250.87      242.13     28.92 o 
 -15   2  12       77.35       42.44     24.20 o 
 -14   2  12       75.63       97.44     29.61 o 
 -13   2  12     2071.44     1978.23     73.12 o 
 -12   2  12     2415.12     2578.58     67.45 o 
 -11   2  12     3450.56     3243.81     74.59 o 
 -10   2  12     1103.74     1150.65     48.29 o 
  -9   2  12     3869.85     3812.47     65.05 o 
  -8   2  12      344.92      356.39     25.71 o 
  -7   2  12       41.67       35.01     19.35 o 
  -6   2  12      273.50      265.65     23.69 o 
  -5   2  12     2608.65     2712.76    156.02 o 
  -4   2  12     3298.95     3242.55     57.76 o 
  -3   2  12     2273.72     2291.95     48.33 o 
  -2   2  12     3243.45     3276.23     72.05 o 
  -1   2  12     1838.63     1767.65     54.79 o 
   0   2  12      158.13      141.78     26.05 o 
   1   2  12      164.47      214.54     27.59 o 
   2   2  12      952.07      985.98     45.18 o 
   3   2  12     1353.64     1187.93     47.99 o 
   4   2  12      639.33      698.70     38.22 o 
   5   2  12      152.35      172.38     27.26 o 
   6   2  12     3005.99     2859.10     81.42 o 
   7   2  12      592.68      674.30     48.03 o 
   8   2  12        7.29       16.87     30.86 o 
   9   2  12        4.57       24.11     42.97 o 
  10   2  12       30.33       24.50     39.81 o 
  11   2  12     1476.20     1456.20     95.33 o 
  12   2  12      376.75      388.39     68.53 o 
  13   2  12      549.61      749.10     83.05 o 
  14   2  12     1306.50     1625.35    109.42 o 
  15   2  12      368.66      287.19     71.76 o 
  16   2  12        6.17       75.82     47.67 o 
  17   2  12        8.82       83.44     48.73 o 
  18   2  12       38.89      118.15     73.96 o 
 -24   3  12      749.04      714.96     69.61 o 
 -23   3  12      342.44      339.05     61.50 o 
 -22   3  12       63.46       75.79     32.03 o 
 -21   3  12      497.55      437.90     47.96 o 
 -20   3  12      266.24      260.81     34.99 o 
 -19   3  12       19.48       -0.53     45.81 o 
 -18   3  12      292.80      280.45     34.13 o 
 -17   3  12      871.64      999.86     46.29 o 
 -16   3  12     1353.81     1280.69     50.60 o 
 -15   3  12      239.11      326.40     39.18 o 
 -14   3  12      625.47      571.60     43.74 o 
 -13   3  12     1245.72     1316.97     57.94 o 
 -12   3  12      113.27      105.18     30.36 o 
 -11   3  12       42.97       39.42     23.89 o 
 -10   3  12        6.83       34.64     26.61 o 
  -9   3  12      374.39      412.49     28.52 o 
  -8   3  12     2709.18     2615.68     55.05 o 
  -7   3  12      252.22      303.08     26.14 o 
  -6   3  12      883.47      916.05     36.83 o 
  -5   3  12      626.51      547.74     29.88 o 
  -4   3  12       37.87       41.15     20.27 o 
  -3   3  12     1162.81     1009.62     37.04 o 
  -2   3  12      257.63      358.73     32.96 o 
  -1   3  12     1192.36     1098.40     48.93 o 
   0   3  12       83.48      115.06     27.27 o 
   1   3  12      754.11      802.51     43.32 o 
   2   3  12     1545.81     1381.85     57.57 o 
   3   3  12      659.16      765.35     50.49 o 
   4   3  12       11.75       12.01     26.20 o 
   5   3  12        4.91        5.58     30.30 o 
   6   3  12       11.29      -13.27     30.71 o 
   7   3  12      850.05      934.65     94.17 o 
   8   3  12      524.97      444.89     54.15 o 
   9   3  12      619.98      689.44     54.24 o 
  10   3  12      374.29      426.14     46.93 o 
  11   3  12      467.95      442.05     48.32 o 
  12   3  12      142.85      206.05     61.34 o 
  13   3  12      133.49      167.61     62.45 o 
  14   3  12       51.07       47.56     60.54 o 
  15   3  12       53.08      -10.96     62.04 o 
  16   3  12      107.82      213.14     73.32 o 
  17   3  12      221.70      389.44     83.91 o 
 -22   4  12       80.23      105.66     47.01 o 
 -21   4  12       11.03       50.35     34.50 o 
 -20   4  12      404.46      461.02     49.47 o 
 -19   4  12      322.25      364.46     45.08 o 
 -18   4  12      471.16      496.33     47.51 o 
 -17   4  12      250.19      296.46     41.85 o 
 -16   4  12       71.49      127.67     31.68 o 
 -15   4  12        0.58        3.40     34.32 o 
 -14   4  12       15.65       13.40     33.72 o 
 -13   4  12      152.74      171.58     40.96 o 
 -12   4  12     1181.20     1182.59     73.20 o 
 -11   4  12      155.31      140.95     34.18 o 
 -10   4  12      187.17      196.87     35.63 o 
  -9   4  12      322.55      298.00     29.62 o 
  -8   4  12      178.94      165.68     26.43 o 
  -7   4  12       38.29       18.07     23.17 o 
  -6   4  12      278.37      277.44     28.06 o 
  -5   4  12      270.20      262.91     34.04 o 
  -4   4  12      275.73      240.17     27.01 o 
  -3   4  12      136.66      196.96     27.70 o 
  -2   4  12        6.67        5.24     24.45 o 
  -1   4  12      208.68      217.32     34.28 o 
   0   4  12       58.49       84.31     37.75 o 
   1   4  12       92.15      121.18     31.76 o 
   2   4  12       35.97       24.48     30.25 o 
   3   4  12      575.41      575.69     42.54 o 
   4   4  12      561.57      529.09     49.55 o 
   5   4  12        6.38      -10.66     66.34 o 
   6   4  12        5.87       15.82     42.64 o 
   7   4  12     1077.84     1033.66     88.53 o 
   8   4  12       24.33       60.56     37.31 o 
   9   4  12       31.88       -9.49     37.07 o 
  10   4  12      102.68       98.22     41.87 o 
  11   4  12      138.90      140.73     45.26 o 
  12   4  12        4.41      -12.96     41.36 o 
  13   4  12      367.88      291.17     71.88 o 
  14   4  12      480.36      555.71     85.73 o 
 -18   5  12        6.55        7.46     38.48 o 
 -17   5  12       37.39       67.56     39.27 o 
 -16   5  12       61.48       65.95     37.10 o 
 -15   5  12      143.60      135.04     41.29 o 
 -14   5  12       43.88       28.56     37.83 o 
 -13   5  12       16.47       -9.11     32.07 o 
 -12   5  12      273.44      283.03     44.46 o 
 -11   5  12       25.84       -6.40     34.44 o 
 -10   5  12       84.89      125.76     36.79 o 
  -9   5  12      396.07      355.13     42.72 o 
  -8   5  12       69.30      109.58     36.34 o 
  -7   5  12       53.95      108.85     38.64 o 
  -6   5  12      203.62      180.65     48.17 o 
  -5   5  12       64.20      105.04     35.55 o 
  -4   5  12        0.20       21.79     33.87 o 
  -3   5  12       41.06       32.24     33.00 o 
  -2   5  12        7.92        5.06     32.72 o 
  -1   5  12        9.18       21.60     39.03 o 
   0   5  12      237.34      151.49     36.67 o 
   1   5  12       24.37       57.88     34.36 o 
   2   5  12       39.25       32.51     40.31 o 
   3   5  12        2.68        6.57     38.45 o 
   4   5  12        1.86      -20.27     39.25 o 
   5   5  12       61.28      162.68     46.26 o 
   6   5  12       52.68       84.16     43.43 o 
   7   5  12        9.85      -39.29     39.29 o 
   8   5  12        5.21       34.17     42.46 o 
   9   5  12        8.64       28.64     43.40 o 
  10   5  12      105.94      183.23     49.33 o 
 -11   6  12       57.78       73.08     41.51 o 
 -10   6  12        0.48       58.11     40.89 o 
  -9   6  12       13.99       48.22     60.88 o 
  -8   6  12        0.25       30.06     39.43 o 
  -7   6  12        0.18       -2.58     38.34 o 
  -6   6  12       18.25       45.91     40.14 o 
  -5   6  12        2.54       76.53     44.48 o 
  -4   6  12       38.21      112.79     40.94 o 
  -3   6  12       93.79      115.10     40.71 o 
  -2   6  12      187.20       99.34     40.73 o 
  -1   6  12       77.38      144.51     40.95 o 
   0   6  12       40.90       64.98     75.71 o 
   1   6  12       19.99       47.41     44.96 o 
   2   6  12        7.85       34.68     44.97 o 
   3   6  12        9.31       44.55     45.30 o 
 -26   1  13       13.83       29.63     73.25 o 
 -25   1  13        1.75       13.46     70.32 o 
 -24   1  13       69.47       47.71     65.53 o 
 -23   1  13       44.57       70.19     50.21 o 
 -22   1  13       44.58       20.78     46.63 o 
 -21   1  13       12.26       -8.74     38.93 o 
 -20   1  13        2.04      -17.94     34.61 o 
 -19   1  13       92.83       78.69     35.75 o 
 -18   1  13       30.26       17.37     40.10 o 
 -17   1  13       27.38       10.92     31.15 o 
 -16   1  13       37.72       73.95     24.44 o 
 -15   1  13       66.84       48.11     23.60 o 
 -14   1  13      548.62      649.95     34.41 o 
 -13   1  13       76.99       86.02     27.57 o 
 -12   1  13        4.12        9.18     32.69 o 
 -11   1  13      733.10      823.95     42.59 o 
 -10   1  13      190.62      245.88     29.50 o 
  -9   1  13      853.44      894.99     58.30 o 
  -8   1  13       24.99       26.36     19.00 o 
  -7   1  13       27.62       23.76     18.42 o 
  -6   1  13      365.94      309.85     24.00 o 
  -5   1  13      249.14      297.80     32.33 o 
  -4   1  13      342.42      405.16     25.67 o 
  -3   1  13      399.07      349.12     33.58 o 
  -2   1  13       16.73        7.90     24.72 o 
  -1   1  13        0.51       12.81     21.30 o 
   0   1  13       67.81       78.09     23.96 o 
   1   1  13      657.77      586.29     26.46 o 
   2   1  13       96.37      135.70     18.56 o 
   3   1  13       45.56       54.66     18.94 o 
   4   1  13      414.56      414.15     24.95 o 
   5   1  13      359.59      427.67     25.81 o 
   6   1  13       11.14       26.65     26.03 o 
   7   1  13      230.56      237.89     27.51 o 
   8   1  13      890.15      960.79     73.87 o 
   9   1  13      226.11      379.30     67.74 o 
  10   1  13      410.71      320.45     41.84 o 
  11   1  13      182.22      181.95     38.43 o 
  12   1  13        3.21       20.18     77.91 o 
  13   1  13        2.54      118.29     75.91 o 
  14   1  13       35.05      136.29     43.40 o 
  15   1  13       26.81       73.78     45.15 o 
  16   1  13      103.02      167.29     49.85 o 
  17   1  13       64.72      136.13     51.19 o 
  18   1  13        2.85      139.42     52.97 o 
 -25   2  13       14.51       34.27     70.78 o 
 -24   2  13       87.30       62.53     55.33 o 
 -23   2  13      107.44      129.33     55.09 o 
 -22   2  13        1.26        8.45     49.56 o 
 -21   2  13      379.84      307.23     65.84 o 
 -20   2  13      495.17      574.81     78.75 o 
 -19   2  13      257.78      266.83     40.56 o 
 -18   2  13      408.64      331.25     33.91 o 
 -17   2  13      454.36      537.19     37.47 o 
 -16   2  13       83.81       52.78     27.21 o 
 -15   2  13       64.65      105.30     26.95 o 
 -14   2  13      240.81      154.43     33.06 o 
 -13   2  13        1.27       50.42     28.93 o 
 -12   2  13     1265.01     1376.36     54.45 o 
 -11   2  13      790.40      832.18     44.61 o 
 -10   2  13     1950.55     1986.01     69.60 o 
  -9   2  13      754.97      822.49     36.16 o 
  -8   2  13      560.78      547.62     29.85 o 
  -7   2  13      808.42      737.24     33.07 o 
  -6   2  13      157.29      158.17     22.06 o 
  -5   2  13      240.33      233.54     26.24 o 
  -4   2  13        6.03       19.71     19.11 o 
  -3   2  13      136.07      165.35     21.90 o 
  -2   2  13      217.44      231.51     28.66 o 
  -1   2  13     1022.72     1060.49     46.87 o 
   0   2  13      116.73      100.99     25.54 o 
   1   2  13       29.78       68.54     24.76 o 
   2   2  13        3.18        5.03     23.40 o 
   3   2  13      222.34      251.21     30.29 o 
   4   2  13     1655.32     1423.05     52.28 o 
   5   2  13      225.53      287.84     32.39 o 
   6   2  13       31.44       28.27     31.04 o 
   7   2  13      210.64      193.05     37.18 o 
   8   2  13      125.75      144.98     36.93 o 
   9   2  13       74.40       85.52     36.30 o 
  10   2  13      424.68      431.48     55.58 o 
  11   2  13        3.25       24.88     51.06 o 
  12   2  13       11.02      -11.28     53.81 o 
  13   2  13      343.18      455.15     74.31 o 
  14   2  13      566.23      718.23     89.82 o 
  15   2  13      305.02      366.79     79.79 o 
  16   2  13       58.46      150.91     71.27 o 
  17   2  13       10.74      118.41     73.17 o 
 -24   3  13       13.73      -32.58     41.40 o 
 -23   3  13      532.29      494.78     43.18 o 
 -22   3  13      305.46      333.24     40.46 o 
 -21   3  13       17.16       39.70     31.65 o 
 -20   3  13      106.30       38.94     52.36 o 
 -19   3  13        8.51       31.53     35.95 o 
 -18   3  13      125.58      141.55     32.88 o 
 -17   3  13      210.32      196.99     32.97 o 
 -16   3  13      405.59      473.34     37.16 o 
 -15   3  13      534.08      550.07     45.90 o 
 -14   3  13      139.99       71.93     34.30 o 
 -13   3  13     1421.33     1252.90     57.97 o 
 -12   3  13     1012.98      987.50     52.00 o 
 -11   3  13       32.88       24.29     28.28 o 
 -10   3  13      111.99      176.05     33.22 o 
  -9   3  13       60.24       98.67     24.31 o 
  -8   3  13      422.06      402.15     29.47 o 
  -7   3  13      933.00      925.36     38.21 o 
  -6   3  13      174.65      164.48     24.82 o 
  -5   3  13      366.06      444.32     29.51 o 
  -4   3  13     1111.07     1030.03     42.58 o 
  -3   3  13      795.43      788.03     35.11 o 
  -2   3  13        7.24       11.71     26.08 o 
  -1   3  13       43.63        5.24     25.68 o 
   0   3  13      217.83      215.87     31.90 o 
   1   3  13      226.99      233.64     32.77 o 
   2   3  13      641.71      666.96     51.03 o 
   3   3  13     1265.97     1226.42     53.82 o 
   4   3  13      335.60      380.45     36.65 o 
   5   3  13       23.86       32.03     33.26 o 
   6   3  13        1.87       11.03     33.82 o 
   7   3  13        6.58       19.24     34.25 o 
   8   3  13      239.09      270.16     42.98 o 
   9   3  13      587.86      572.23     51.82 o 
  10   3  13      596.00      635.85     55.33 o 
  11   3  13      638.31      654.24     69.35 o 
  12   3  13      686.19      786.09     86.80 o 
  13   3  13       64.44       34.06     58.97 o 
  14   3  13       36.10       -1.28     58.54 o 
  15   3  13       19.76       84.31     66.36 o 
 -21   4  13       62.50        5.80     58.28 o 
 -20   4  13      109.81      143.02     55.72 o 
 -19   4  13      166.06      234.03     43.94 o 
 -18   4  13      262.08      176.68     41.06 o 
 -17   4  13      817.99      885.57     73.14 o 
 -16   4  13      757.53      703.31     53.56 o 
 -15   4  13        6.85       13.60     36.57 o 
 -14   4  13        7.01      -19.80     34.52 o 
 -13   4  13       64.98       72.36     34.76 o 
 -12   4  13     1075.25     1066.59     56.63 o 
 -11   4  13      627.12      571.79     46.46 o 
 -10   4  13      868.16      955.30     53.78 o 
  -9   4  13      722.96      730.63     43.59 o 
  -8   4  13      661.00      602.86     35.79 o 
  -7   4  13       24.47       18.75     28.99 o 
  -6   4  13        1.41      -23.71     23.71 o 
  -5   4  13      130.99       60.12     25.35 o 
  -4   4  13      843.91      702.84     46.22 o 
  -3   4  13      667.53      716.57     56.82 o 
  -2   4  13     1795.91     1609.89     51.43 o 
  -1   4  13     1282.09     1272.20     57.30 o 
   0   4  13      442.31      463.97     42.10 o 
   1   4  13        3.96       -3.98     29.99 o 
   2   4  13        8.47       54.75     31.52 o 
   3   4  13      100.93       88.01     37.65 o 
   4   4  13      372.50      362.86     46.76 o 
   5   4  13       53.73       13.85     36.26 o 
   6   4  13      487.75      546.76     52.45 o 
   7   4  13      724.79      561.04     54.23 o 
   8   4  13       79.77      151.56     42.53 o 
   9   4  13       17.35       82.96     42.30 o 
  10   4  13       23.72       -6.74     40.40 o 
  11   4  13      112.60      134.17     45.51 o 
  12   4  13      385.61      510.69     79.02 o 
  13   4  13      150.77      257.83     73.19 o 
 -17   5  13       42.47      100.07     40.99 o 
 -16   5  13       96.97      204.88     42.49 o 
 -15   5  13      419.18      397.92     56.44 o 
 -14   5  13      380.40      386.50     56.13 o 
 -13   5  13      237.16      211.15     48.63 o 
 -12   5  13      439.56      481.69     48.74 o 
 -11   5  13      225.48      195.15     42.39 o 
 -10   5  13        0.39       27.36     41.55 o 
  -9   5  13      298.32      210.69     41.46 o 
  -8   5  13       15.14       21.69     36.46 o 
  -7   5  13      352.55      422.43     45.36 o 
  -6   5  13      639.60      694.09     57.22 o 
  -5   5  13      673.15      603.77     49.39 o 
  -4   5  13      413.64      477.34     46.47 o 
  -3   5  13       13.59       52.10     35.25 o 
  -2   5  13       39.30       70.04     32.87 o 
  -1   5  13       11.13       -5.40     34.50 o 
   0   5  13       69.63       86.13     38.76 o 
   1   5  13      526.14      561.86     48.10 o 
   2   5  13      822.03      842.62     64.69 o 
   3   5  13      374.33      413.74     93.31 o 
   4   5  13      332.40      168.22     46.53 o 
   5   5  13      136.32      231.56     49.61 o 
   6   5  13        3.58      -40.64     40.64 o 
   7   5  13      195.66      236.10     50.62 o 
   8   5  13       21.01       30.93     43.62 o 
   9   5  13      445.59      462.20     59.74 o 
  -8   6  13       46.22       36.86     40.34 o 
  -7   6  13        2.73       56.59     59.82 o 
  -6   6  13       22.82       26.51     39.97 o 
  -5   6  13       36.42       49.69     46.21 o 
  -4   6  13      132.64      212.44     44.56 o 
  -3   6  13      737.96      522.01     51.41 o 
  -2   6  13       63.51       96.04     42.34 o 
  -1   6  13      226.14      193.39     43.64 o 
   0   6  13      232.77      191.69     50.90 o 
 -24   0  14     1298.91     1328.29    119.06 o 
 -23   0  14      646.20      606.99     81.65 o 
 -22   0  14        5.58       23.00     72.11 o 
 -21   0  14       75.95        4.81     80.87 o 
 -20   0  14      668.83      687.94     57.29 o 
 -19   0  14     1224.07     1285.46     74.49 o 
 -18   0  14     1030.89     1260.04    111.92 o 
 -17   0  14     2823.96     2765.39     88.96 o 
 -16   0  14      368.04      392.23     43.36 o 
 -15   0  14     2352.25     2235.28     75.39 o 
 -14   0  14      713.63      742.91     46.34 o 
 -13   0  14      272.44      321.15     28.45 o 
 -12   0  14     1403.60     1302.88     43.84 o 
 -11   0  14      108.87       97.05     49.79 o 
 -10   0  14     1960.76     2002.79     64.21 o 
  -9   0  14     6175.92     6091.27    120.11 o 
  -8   0  14     7347.32     7954.10    181.68 o 
  -7   0  14       24.72       24.22     28.69 o 
  -6   0  14       13.94       53.11     21.61 o 
  -5   0  14      402.53      418.67     32.78 o 
  -4   0  14       58.19       88.23     27.24 o 
  -3   0  14      782.62      747.46     41.45 o 
  -2   0  14     1846.18     1718.79    143.90 o 
  -1   0  14     1939.25     1983.62     62.11 o 
   0   0  14     2124.18     1938.85     48.20 o 
   1   0  14     1137.16     1130.76     51.09 o 
   2   0  14      839.64      805.60     71.21 o 
   3   0  14      261.89      305.47     33.29 o 
   4   0  14      227.53      150.62     30.41 o 
   5   0  14     1098.50     1068.55     54.99 o 
   6   0  14     2983.37     2947.81     79.47 o 
   7   0  14     1625.25     1452.28     61.07 o 
   8   0  14     1017.88     1207.80     82.75 o 
   9   0  14      179.61      134.17     49.98 o 
  10   0  14      334.35      598.80     69.64 o 
  11   0  14      608.66      754.36     77.44 o 
  12   0  14       66.35      162.69     58.77 o 
  13   0  14     1485.48     1503.11    102.16 o 
  14   0  14      566.67      752.08     86.84 o 
  15   0  14      891.32     1118.87     99.84 o 
  16   0  14     1142.38     1204.47    104.48 o 
  17   0  14      344.83      537.30     88.45 o 
 -26   1  14        8.33       69.74     76.73 o 
 -25   1  14      291.26      290.96     78.35 o 
 -24   1  14       31.44      -20.43     64.94 o 
 -23   1  14      448.86      514.90     63.17 o 
 -22   1  14      881.13      894.15     96.88 o 
 -21   1  14      881.72     1013.73     70.33 o 
 -20   1  14     1420.42     1434.96     96.71 o 
 -19   1  14      839.83      964.63     53.83 o 
 -18   1  14      146.94      133.36     37.13 o 
 -17   1  14      104.08      148.23     51.96 o 
 -16   1  14       95.28       67.30     25.73 o 
 -15   1  14      232.42      340.66     30.02 o 
 -14   1  14      998.94      998.11     41.71 o 
 -13   1  14      811.91      910.02     49.07 o 
 -12   1  14     1361.33     1265.34     52.91 o 
 -11   1  14     2048.47     2194.19     64.18 o 
 -10   1  14      635.70      681.93     39.72 o 
  -9   1  14        2.15        7.92     22.50 o 
  -8   1  14      289.86      264.83     23.89 o 
  -7   1  14     1182.52     1050.20     41.72 o 
  -6   1  14     2073.47     2231.11     48.49 o 
  -5   1  14     1613.75     1461.26     41.75 o 
  -4   1  14     2783.32     2829.36     54.39 o 
  -3   1  14     1907.68     1798.15     44.45 o 
  -2   1  14      273.63      280.22     23.80 o 
  -1   1  14        9.21       33.04     18.63 o 
   0   1  14       17.62       14.11     22.25 o 
   1   1  14      508.97      569.80     34.95 o 
   2   1  14     3144.02     3141.37     68.71 o 
   3   1  14     4180.32     4067.26     79.72 o 
   4   1  14     3094.78     3043.58     68.98 o 
   5   1  14     2257.09     2389.84     67.25 o 
   6   1  14       25.18       14.99     20.32 o 
   7   1  14        7.35       64.64     24.49 o 
   8   1  14        7.13       41.60     25.31 o 
   9   1  14     1335.00     1324.45     61.27 o 
  10   1  14     2312.27     2359.79    150.35 o 
  11   1  14      773.37      977.01     85.19 o 
  12   1  14     1179.83     1217.01    196.14 o 
  13   1  14      608.23      790.65     59.53 o 
  14   1  14       71.59      119.50     48.81 o 
  15   1  14       59.31      197.24     60.19 o 
  16   1  14       17.48      114.96     48.57 o 
  17   1  14      312.01      464.54     60.11 o 
 -25   2  14       57.48       42.43     71.66 o 
 -24   2  14      269.74      248.73     60.71 o 
 -23   2  14      701.11      829.70    163.04 o 
 -22   2  14      141.03      106.75     53.00 o 
 -21   2  14      103.78      138.00     51.59 o 
 -20   2  14      312.05      351.41     64.62 o 
 -19   2  14      397.04      467.27     46.80 o 
 -18   2  14      575.21      617.53     40.09 o 
 -17   2  14      771.49      818.74     42.67 o 
 -16   2  14     2249.22     2430.34     61.15 o 
 -15   2  14      381.29      378.71     51.20 o 
 -14   2  14        5.40       -8.08     30.09 o 
 -13   2  14       90.68      100.21     31.74 o 
 -12   2  14      105.51       92.04     30.50 o 
 -11   2  14      505.88      435.86     49.33 o 
 -10   2  14      732.67      797.46     45.01 o 
  -9   2  14     1065.93     1045.02     67.90 o 
  -8   2  14      669.31      673.86     34.44 o 
  -7   2  14     2512.94     2392.37     52.40 o 
  -6   2  14       16.88        4.89     16.29 o 
  -5   2  14        0.20        6.04     19.57 o 
  -4   2  14       92.19       65.29     21.29 o 
  -3   2  14      643.79      662.08     32.44 o 
  -2   2  14     1604.96     1573.81     43.80 o 
  -1   2  14     2316.28     2247.47     63.28 o 
   0   2  14     1618.36     1580.74     54.61 o 
   1   2  14      369.77      373.97     34.10 o 
   2   2  14      253.72      315.18     33.50 o 
   3   2  14      274.10      274.66     33.21 o 
   4   2  14       49.35       62.56     27.35 o 
   5   2  14     1066.05     1006.51     78.47 o 
   6   2  14     1611.41     1614.71     70.33 o 
   7   2  14     1053.37     1015.69     61.52 o 
   8   2  14     1289.44     1271.96     66.31 o 
   9   2  14      454.46      588.91     50.36 o 
  10   2  14      336.17      427.47     67.33 o 
  11   2  14        3.87        4.89     53.72 o 
  12   2  14       43.07       44.13     57.55 o 
  13   2  14      170.61      256.74     70.27 o 
  14   2  14      121.39      173.20     68.53 o 
  15   2  14      418.63      356.62     79.47 o 
  16   2  14      341.80      383.68     85.18 o 
 -23   3  14      222.00      290.11     59.25 o 
 -22   3  14      340.42      328.19     62.37 o 
 -21   3  14      293.45      403.10     62.66 o 
 -20   3  14        8.83       18.18     50.25 o 
 -19   3  14      108.72      108.22     34.98 o 
 -18   3  14      152.92      173.40     34.71 o 
 -17   3  14       24.93       69.77     58.65 o 
 -16   3  14        9.80      -13.64     35.10 o 
 -15   3  14      502.71      470.86     63.77 o 
 -14   3  14     1000.97     1005.76     55.18 o 
 -13   3  14      317.72      333.79     41.08 o 
 -12   3  14      516.32      459.55     63.75 o 
 -11   3  14      898.79      918.25     52.64 o 
 -10   3  14        9.28       17.82     24.01 o 
  -9   3  14       19.68       29.21     23.72 o 
  -8   3  14      141.87      131.11     25.65 o 
  -7   3  14      386.42      497.80     32.13 o 
  -6   3  14      290.03      343.50     29.57 o 
  -5   3  14      267.81      281.33     38.54 o 
  -4   3  14     1365.68     1248.20     43.34 o 
  -3   3  14     1853.69     1604.66     51.88 o 
  -2   3  14      300.48      327.90     28.34 o 
  -1   3  14       70.59       97.96     30.09 o 
   0   3  14        5.66       15.03     33.59 o 
   1   3  14      749.64      729.28     45.30 o 
   2   3  14      205.13      206.45     35.17 o 
   3   3  14      706.41      813.50     57.05 o 
   4   3  14      927.67      811.15     55.87 o 
   5   3  14      309.25      381.74     44.96 o 
   6   3  14       15.60       -1.03     34.58 o 
   7   3  14        9.14       29.19     36.47 o 
   8   3  14       18.49       81.86     39.23 o 
   9   3  14      246.73      236.25     45.25 o 
  10   3  14      248.05      226.86     45.73 o 
  11   3  14      910.84      904.37     92.30 o 
  12   3  14      644.07      866.53     91.61 o 
  13   3  14       70.62       60.02     63.30 o 
  14   3  14        2.51       75.05     66.37 o 
 -20   4  14      136.37      197.11     45.40 o 
 -19   4  14        4.51        2.79     39.31 o 
 -18   4  14       72.45      139.08     41.21 o 
 -17   4  14        6.52        4.16     33.64 o 
 -16   4  14       94.19      111.33     42.74 o 
 -15   4  14       27.89       37.94     47.39 o 
 -14   4  14        2.97        2.45     37.21 o 
 -13   4  14       11.31      -20.69     27.46 o 
 -12   4  14      116.28       79.98     37.47 o 
 -11   4  14       34.62       15.92     33.83 o 
 -10   4  14      365.91      317.44     42.17 o 
  -9   4  14       17.30       62.71     35.47 o 
  -8   4  14      415.74      374.40     48.67 o 
  -7   4  14      104.60       74.19     34.04 o 
  -6   4  14      241.09      143.96     35.61 o 
  -5   4  14      139.65      134.72     35.92 o 
  -4   4  14        2.89        0.87     30.85 o 
  -3   4  14       54.57       82.80     33.20 o 
  -2   4  14      605.91      547.04     45.27 o 
  -1   4  14      351.61      439.19     43.51 o 
   0   4  14      661.86      551.27     44.46 o 
   1   4  14      160.73      162.08     35.42 o 
   2   4  14       80.11      144.10     36.17 o 
   3   4  14      167.16      121.47     41.26 o 
   4   4  14        9.74       46.05     39.14 o 
   5   4  14      118.05      169.36     64.64 o 
   6   4  14      105.81      122.14     42.29 o 
   7   4  14       56.09       60.34     66.68 o 
   8   4  14      475.94      450.71     83.20 o 
   9   4  14      367.87      325.57     50.38 o 
  10   4  14        9.45        6.69     58.68 o 
  11   4  14        8.12      140.64     46.27 o 
 -16   5  14       11.17       39.68     58.62 o 
 -15   5  14       98.03       60.88     42.22 o 
 -14   5  14      150.59      140.69     43.75 o 
 -13   5  14        2.69       52.76     40.41 o 
 -12   5  14      160.29      134.80     51.30 o 
 -11   5  14        5.00       27.84     47.16 o 
 -10   5  14       41.48       78.98     40.56 o 
  -9   5  14      102.83      102.11     39.88 o 
  -8   5  14        4.73       37.58     49.76 o 
  -7   5  14       28.56       31.85     38.27 o 
  -6   5  14        8.36      -13.11     36.46 o 
  -5   5  14      101.64      148.01     40.35 o 
  -4   5  14      104.83       87.00     39.06 o 
  -3   5  14      220.20      270.35     44.07 o 
  -2   5  14        0.57      -21.96     30.18 o 
  -1   5  14        3.68       82.26     38.53 o 
   0   5  14       26.02       52.36     36.57 o 
   1   5  14       48.62       85.71     43.63 o 
   2   5  14       26.95       33.99     66.67 o 
   3   5  14        6.72       36.32     42.69 o 
   4   5  14       28.29       39.68     43.35 o 
   5   5  14      673.54      495.78     57.83 o 
   6   5  14       22.58       39.39     55.64 o 
   7   5  14       36.37      154.74     48.18 o 
 -25   1  15       13.99       16.81     71.14 o 
 -24   1  15       33.31      -13.85     51.49 o 
 -23   1  15        5.74      -42.76     50.06 o 
 -22   1  15       41.43      -21.33     42.81 o 
 -21   1  15       60.13       14.84     40.64 o 
 -20   1  15      112.09       98.13     39.94 o 
 -19   1  15      323.24      390.06     44.84 o 
 -18   1  15      177.05      228.32     39.82 o 
 -17   1  15       21.63       29.07     26.57 o 
 -16   1  15       12.86      110.93     28.30 o 
 -15   1  15        5.00      -24.57     24.57 o 
 -14   1  15       11.80        7.91     30.11 o 
 -13   1  15       74.65       77.08     29.76 o 
 -12   1  15       50.89        2.51     27.53 o 
 -11   1  15      265.77      275.77     35.96 o 
 -10   1  15        9.21      -13.78     13.78 o 
  -9   1  15     1191.61     1252.84     51.24 o 
  -8   1  15      195.79      260.19     40.34 o 
  -7   1  15        8.93       -4.02     23.39 o 
  -6   1  15      178.88      183.51     23.18 o 
  -5   1  15      126.86      174.08     22.99 o 
  -4   1  15      224.82      184.36     22.65 o 
  -3   1  15       30.97       22.59     19.54 o 
  -2   1  15        4.83        6.47     19.71 o 
  -1   1  15       61.67      113.80     21.98 o 
   0   1  15        0.22      -26.04     26.14 o 
   1   1  15       20.92       -5.39     24.43 o 
   2   1  15      547.96      579.02     36.58 o 
   3   1  15      268.40      281.42     31.48 o 
   4   1  15       26.24       22.55     25.01 o 
   5   1  15      784.50      863.80     45.02 o 
   6   1  15      922.11      832.44     52.22 o 
   7   1  15      107.32       14.99     33.19 o 
   8   1  15      102.24      144.43     50.68 o 
   9   1  15        0.16       55.48     49.33 o 
  10   1  15       51.08       53.96     52.31 o 
  11   1  15      307.01      332.83     65.88 o 
  12   1  15        4.46       84.09     59.93 o 
  13   1  15        4.91      118.05     62.15 o 
  14   1  15       35.32      184.75     71.13 o 
  15   1  15       42.99       41.90     65.68 o 
  16   1  15       50.81      155.02     72.54 o 
 -24   2  15      405.44      300.28     64.85 o 
 -23   2  15        4.09      -46.36     68.57 o 
 -22   2  15       32.43       26.31     51.56 o 
 -21   2  15      469.60      456.82     62.70 o 
 -20   2  15        0.34       -2.70     39.66 o 
 -19   2  15        0.55       38.09     39.15 o 
 -18   2  15       16.02      -15.32     30.60 o 
 -17   2  15      108.33       59.28     32.98 o 
 -16   2  15      440.58      543.12     37.73 o 
 -15   2  15       99.37       84.23     34.70 o 
 -14   2  15       89.58      125.63     49.08 o 
 -13   2  15       54.23       21.63     31.93 o 
 -12   2  15      123.81      189.71     34.93 o 
 -11   2  15       78.41       58.62     28.32 o 
 -10   2  15      158.20      143.55     31.82 o 
  -9   2  15       93.40      133.33     24.87 o 
  -8   2  15      702.84      719.50     35.78 o 
  -7   2  15        8.07      -13.62     20.84 o 
  -6   2  15      597.19      633.19     52.40 o 
  -5   2  15      373.03      353.41     28.08 o 
  -4   2  15       81.24       81.52     23.07 o 
  -3   2  15      361.09      330.31     27.64 o 
  -2   2  15       16.48       49.57     22.23 o 
  -1   2  15      720.67      611.22     42.33 o 
   0   2  15      214.01      258.14     33.59 o 
   1   2  15      414.74      409.05     36.82 o 
   2   2  15      257.99      233.24     33.04 o 
   3   2  15      151.71      220.65     48.96 o 
   4   2  15       66.86       59.92     52.29 o 
   5   2  15       62.43       43.80     34.63 o 
   6   2  15       14.42       -3.11     73.84 o 
   7   2  15       96.42      147.12     39.40 o 
   8   2  15      418.48      361.65     46.19 o 
   9   2  15      123.23      212.86     58.85 o 
  10   2  15      116.76      126.70     57.39 o 
  11   2  15      100.65      128.66     59.54 o 
  12   2  15       23.41       58.38     58.55 o 
  13   2  15        1.58       98.08     64.88 o 
  14   2  15        3.06       56.09     64.57 o 
 -22   3  15        7.92        8.49     55.70 o 
 -21   3  15       22.69       36.35     54.58 o 
 -20   3  15      394.88      459.63     62.96 o 
 -19   3  15      309.90      244.62     38.16 o 
 -18   3  15      443.57      431.29     41.03 o 
 -17   3  15       45.95       39.63     32.02 o 
 -16   3  15       88.86       79.43     39.43 o 
 -15   3  15       38.78       34.69     37.17 o 
 -14   3  15      454.96      426.48     53.92 o 
 -13   3  15      399.02      612.65     62.84 o 
 -12   3  15      133.68       58.57     34.23 o 
 -11   3  15      342.31      388.41     44.25 o 
 -10   3  15      413.55      373.87     31.72 o 
  -9   3  15      138.85      227.29     36.44 o 
  -8   3  15       23.65        4.79     25.24 o 
  -7   3  15      238.66      188.27     27.89 o 
  -6   3  15      303.86      247.58     32.06 o 
  -5   3  15      743.07      729.45     40.93 o 
  -4   3  15     1486.44     1355.83     73.68 o 
  -3   3  15     1477.77     1397.99     56.58 o 
  -2   3  15      280.31      214.74     37.62 o 
  -1   3  15       48.24       32.85     55.08 o 
   0   3  15        7.57       -5.26     30.09 o 
   1   3  15       13.34       35.34     30.68 o 
   2   3  15      512.55      455.40     40.98 o 
   3   3  15      472.60      566.46     51.46 o 
   4   3  15      503.59      566.83     81.18 o 
   5   3  15     1146.22     1023.49     61.81 o 
   6   3  15      158.86      244.82     47.77 o 
   7   3  15      320.62      313.90     46.81 o 
   8   3  15       26.26        3.63     38.01 o 
   9   3  15       88.47      123.54     44.84 o 
  10   3  15      123.83      255.24     67.41 o 
  11   3  15       71.11      124.24     63.16 o 
  12   3  15      326.34      310.94     73.79 o 
  13   3  15      182.56      202.50     72.41 o 
 -19   4  15      152.99      133.98     55.60 o 
 -18   4  15       72.38       53.51     36.88 o 
 -17   4  15      456.86      541.62     44.82 o 
 -16   4  15      478.60      513.68     53.71 o 
 -15   4  15      459.67      458.10     50.97 o 
 -14   4  15       86.33       84.74     31.85 o 
 -13   4  15        8.40        1.76     38.88 o 
 -12   4  15      144.14      167.62     41.89 o 
 -11   4  15        6.96      -18.85     35.71 o 
 -10   4  15      126.03       91.44     38.87 o 
  -9   4  15      180.42      159.97     39.24 o 
  -8   4  15      459.83      570.95     48.97 o 
  -7   4  15      604.30      562.82     48.30 o 
  -6   4  15      204.85      246.52     40.65 o 
  -5   4  15       20.84       49.39     34.99 o 
  -4   4  15       71.28       22.62     23.51 o 
  -3   4  15        2.24      -32.32     32.32 o 
  -2   4  15      226.83      250.32     40.11 o 
  -1   4  15      282.92      340.98     42.94 o 
   0   4  15      821.19      787.07     83.71 o 
   1   4  15      224.03      240.56     39.97 o 
   2   4  15      140.53      148.25     43.13 o 
   3   4  15      429.10      375.24     51.51 o 
   4   4  15      100.04      149.37     45.63 o 
   5   4  15       94.70      124.78     44.09 o 
   6   4  15      394.74      364.09     70.72 o 
   7   4  15      228.48      183.73     47.43 o 
   8   4  15      745.92      770.90     63.65 o 
   9   4  15      199.48      219.11     49.32 o 
  10   4  15      221.63      227.16     56.59 o 
 -14   5  15       99.63      115.29     44.96 o 
 -13   5  15      270.49      266.92     47.36 o 
 -12   5  15      493.76      537.16     54.12 o 
 -11   5  15     1110.72      946.77     61.99 o 
 -10   5  15       31.90        6.64     48.05 o 
  -9   5  15        9.32       -4.81     39.46 o 
  -8   5  15       49.74       62.87     40.64 o 
  -7   5  15        7.04       47.31     40.33 o 
  -6   5  15      387.59      375.90     48.23 o 
  -5   5  15      437.14      465.19     49.93 o 
  -4   5  15      496.25      484.68     49.31 o 
  -3   5  15      372.78      402.52     56.06 o 
  -2   5  15      808.35      928.21     59.27 o 
  -1   5  15        7.88        5.79     36.82 o 
   0   5  15       32.92       70.13     44.40 o 
   1   5  15       14.77       56.74     43.76 o 
   2   5  15      306.19      358.75     53.81 o 
   3   5  15      402.92      266.33     52.57 o 
   4   5  15      286.33      268.08    103.52 o 
 -23   0  16      520.60      687.13    109.21 o 
 -22   0  16      498.44      460.91    101.87 o 
 -21   0  16      434.47      579.67    104.38 o 
 -20   0  16      178.46      130.56     87.23 o 
 -19   0  16        2.88      -75.97     80.14 o 
 -18   0  16       54.69      113.91     78.52 o 
 -17   0  16      277.36      341.73     88.49 o 
 -16   0  16     1346.67     1200.22    120.17 o 
 -15   0  16     1796.42     1816.60    131.80 o 
 -14   0  16      514.25      570.34     92.41 o 
 -13   0  16     1423.42     1326.02    118.06 o 
 -12   0  16       24.72      -57.27     63.86 o 
 -11   0  16     1470.84     1624.29    121.35 o 
 -10   0  16       94.86      179.09     67.16 o 
  -9   0  16      143.32      142.64     64.74 o 
  -8   0  16     4030.95     3700.60    155.81 o 
  -7   0  16     2091.43     2016.67    123.12 o 
  -6   0  16     1238.34     1159.85    107.59 o 
  -5   0  16     1894.36     1917.07    123.71 o 
  -4   0  16      485.97      435.88     94.00 o 
  -3   0  16       97.38      161.03     35.79 o 
  -2   0  16       51.84      114.97     52.19 o 
  -1   0  16     1107.15     1027.39     50.61 o 
   0   0  16     2707.52     2747.71     76.19 o 
   1   0  16     1102.54     1115.73     54.50 o 
   2   0  16      692.83      609.58     43.80 o 
   3   0  16     1272.36     1289.95     61.31 o 
   4   0  16      649.93      839.66     51.16 o 
   5   0  16      607.52      570.07     48.59 o 
   6   0  16     1026.50     1446.98     82.24 o 
   7   0  16      408.65      801.31     72.81 o 
   8   0  16     2761.15     2776.26    111.11 o 
   9   0  16      190.28      167.96     54.73 o 
  10   0  16      194.36      297.17     61.11 o 
  11   0  16     1326.41     1397.13     99.19 o 
  12   0  16      306.19      393.95     72.30 o 
  13   0  16        7.64      116.18     63.27 o 
  14   0  16      107.07      147.93     66.51 o 
 -24   1  16        3.30       -7.43     53.57 o 
 -23   1  16        1.43      -28.10     70.53 o 
 -22   1  16       10.56      -41.85     41.85 o 
 -21   1  16      183.28      197.04     46.96 o 
 -20   1  16      617.63      698.30     53.98 o 
 -19   1  16     1145.51     1270.38     67.61 o 
 -18   1  16     1122.40     1215.20     63.60 o 
 -17   1  16      473.59      513.33     37.81 o 
 -16   1  16      242.12      343.85     43.19 o 
 -15   1  16        3.82       21.28     25.39 o 
 -14   1  16      128.74      272.55     85.29 o 
 -13   1  16      750.39      807.55     71.99 o 
 -12   1  16     3078.57     3337.44    122.14 o 
 -11   1  16     3623.52     3130.32    238.33 o 
 -10   1  16     1568.29     1677.47     58.28 o 
  -9   1  16      426.10      369.99     35.32 o 
  -8   1  16       87.67       25.27     38.37 o 
  -7   1  16      159.99      135.68     42.04 o 
  -6   1  16        3.51       19.43     33.76 o 
  -5   1  16     2567.36     2562.71     66.86 o 
  -4   1  16     2121.00     2199.30     62.22 o 
  -3   1  16      927.56      942.98     45.75 o 
  -2   1  16     1776.21     1745.73     57.64 o 
  -1   1  16      795.95      798.53     44.19 o 
   0   1  16      359.48      313.90     26.87 o 
   1   1  16       12.38       -1.15     25.40 o 
   2   1  16      209.18      178.39     32.31 o 
   3   1  16      377.65      358.60     38.17 o 
   4   1  16      668.34      730.54     60.06 o 
   5   1  16      608.08      587.28    104.33 o 
   6   1  16      765.69      859.32     54.03 o 
   7   1  16      337.28      332.75     43.00 o 
   8   1  16      152.67      205.74     56.52 o 
   9   1  16      251.84      379.26     63.38 o 
  10   1  16       34.12      100.67     55.10 o 
  11   1  16      708.25      640.22     79.94 o 
  12   1  16      255.61      256.98     67.76 o 
  13   1  16      143.94      183.08     67.42 o 
  14   1  16      920.31     1110.39    102.59 o 
 -23   2  16       96.57       10.17     56.72 o 
 -22   2  16      370.24      407.74     75.29 o 
 -21   2  16      355.24      374.43     51.13 o 
 -20   2  16       12.13      -11.53     41.51 o 
 -19   2  16       27.93       -8.88     35.15 o 
 -18   2  16       73.62       73.23     32.62 o 
 -17   2  16      364.80      486.89     39.27 o 
 -16   2  16      755.46      840.19     47.35 o 
 -15   2  16      967.16      984.75     56.60 o 
 -14   2  16     1253.90     1436.10     62.83 o 
 -13   2  16      609.98      555.71     45.60 o 
 -12   2  16      180.91      208.98     41.40 o 
 -11   2  16       13.82      -10.03     30.48 o 
 -10   2  16      150.63      157.78     34.31 o 
  -9   2  16      867.74      850.39     50.08 o 
  -8   2  16      721.89      667.24     39.57 o 
  -7   2  16      952.14     1146.26     48.41 o 
  -6   2  16     1621.79     1564.61     65.34 o 
  -5   2  16      497.64      631.93     34.40 o 
  -4   2  16        5.86        7.60     22.54 o 
  -3   2  16       93.37       70.15     24.38 o 
  -2   2  16      123.59      178.64     83.60 o 
  -1   2  16      376.00      383.46     30.21 o 
   0   2  16      811.13      822.54     47.94 o 
   1   2  16     1115.71     1080.45     53.33 o 
   2   2  16      374.04      370.88     37.31 o 
   3   2  16      130.74      148.39     32.37 o 
   4   2  16      546.36      485.73     47.24 o 
   5   2  16       67.03      113.12     37.25 o 
   6   2  16        5.38       51.30     46.80 o 
   7   2  16      828.45      823.43     63.00 o 
   8   2  16       85.04       77.16     39.71 o 
   9   2  16      530.24      694.74     82.06 o 
  10   2  16      706.02      628.75     81.27 o 
  11   2  16      461.30      711.07     85.38 o 
  12   2  16      187.09      265.87     70.61 o 
  13   2  16      250.00      344.14     75.51 o 
 -21   3  16       16.40       -0.53     53.10 o 
 -20   3  16      342.96      368.60     47.58 o 
 -19   3  16      679.64      732.26     48.60 o 
 -18   3  16      559.74      665.16     46.55 o 
 -17   3  16      259.88      283.43     38.52 o 
 -16   3  16        4.02       -9.90     50.60 o 
 -15   3  16      152.32      180.71     42.05 o 
 -14   3  16       27.83       63.62     38.47 o 
 -13   3  16      657.64      548.82     55.30 o 
 -12   3  16      536.45      631.49     50.35 o 
 -11   3  16       72.08       75.62     36.19 o 
 -10   3  16      331.86      358.39     32.67 o 
  -9   3  16      459.97      496.25     35.38 o 
  -8   3  16       10.25       15.64     25.85 o 
  -7   3  16        7.61      -24.62     24.62 o 
  -6   3  16      335.38      334.32     35.00 o 
  -5   3  16      671.92      706.19     37.51 o 
  -4   3  16      447.55      423.61     33.06 o 
  -3   3  16      842.25      777.50     39.06 o 
  -2   3  16      262.21      307.53     31.41 o 
  -1   3  16      337.42      313.24     30.61 o 
   0   3  16        6.74       18.28     36.08 o 
   1   3  16      147.17      109.92     34.86 o 
   2   3  16       59.17       76.73     34.23 o 
   3   3  16      155.03      159.37     42.66 o 
   4   3  16       76.50       47.92     39.51 o 
   5   3  16      145.57      179.22     44.92 o 
   6   3  16      705.48      601.02     57.83 o 
   7   3  16      539.73      539.23     55.58 o 
   8   3  16       33.27       34.84     41.79 o 
   9   3  16       43.14       25.31     55.32 o 
  10   3  16        8.40       45.91     58.71 o 
  11   3  16       12.72       31.29     62.09 o 
 -18   4  16       25.11      -29.22     41.08 o 
 -17   4  16      247.07      331.21     41.82 o 
 -16   4  16      193.15      139.23     46.32 o 
 -15   4  16       31.87        1.20     41.30 o 
 -14   4  16      229.02      159.02     43.54 o 
 -13   4  16      495.42      606.65     55.94 o 
 -12   4  16       65.55       64.72     40.79 o 
 -11   4  16       32.95       85.23     41.30 o 
 -10   4  16        1.81       34.42     39.45 o 
  -9   4  16       63.10       53.84     39.82 o 
  -8   4  16      576.90      616.34     51.59 o 
  -7   4  16       90.56       69.19     37.84 o 
  -6   4  16      108.89      108.89     39.08 o 
  -5   4  16       18.76       33.11     34.03 o 
  -4   4  16       10.66       11.25     37.46 o 
  -3   4  16       87.41       50.02     37.16 o 
  -2   4  16       10.54      -33.46     34.11 o 
  -1   4  16       34.19       52.22     37.35 o 
   0   4  16      130.38       93.89     37.91 o 
   1   4  16       29.40       62.60     43.02 o 
   2   4  16      360.70      259.87     49.91 o 
   3   4  16      133.93      203.88    102.56 o 
   4   4  16        3.47       35.62     59.16 o 
   5   4  16       24.58       36.88     44.28 o 
   6   4  16        8.66       37.34     44.00 o 
   7   4  16        9.75       72.05     45.96 o 
   8   4  16      224.33      303.99     52.41 o 
 -11   5  16       17.91       49.01     42.89 o 
 -10   5  16        4.97      -29.34     41.39 o 
  -9   5  16      173.03      191.10     46.61 o 
  -8   5  16      117.43      133.17     44.77 o 
  -7   5  16       71.74       96.10     42.44 o 
  -6   5  16       83.99      176.11     44.56 o 
  -5   5  16       12.52      -38.89     38.89 o 
  -4   5  16       11.63       -3.76     38.91 o 
  -3   5  16      162.36      190.13     43.54 o 
  -2   5  16        2.29       58.16     40.84 o 
  -1   5  16       19.15       24.89     46.85 o 
   0   5  16       19.04       28.70     45.50 o 
   1   5  16       65.37       34.97     46.53 o 
 -23   1  17      149.74      163.66    101.08 o 
 -22   1  17       19.46      -43.16     43.16 o 
 -21   1  17      354.07      426.59     58.73 o 
 -20   1  17        0.48       -3.25     41.14 o 
 -19   1  17        1.22       -0.46     47.49 o 
 -18   1  17       43.65       30.52     38.56 o 
 -17   1  17       29.71       32.95     36.18 o 
 -16   1  17      122.86      123.87     30.41 o 
 -15   1  17        2.57       -4.56     26.52 o 
 -14   1  17        0.72        6.31     32.32 o 
 -13   1  17        0.15       21.81     31.58 o 
 -12   1  17      229.85      302.52     37.54 o 
 -11   1  17     1399.15     1279.84     64.91 o 
 -10   1  17       70.72       87.54     30.58 o 
  -9   1  17        8.53       -5.22     22.57 o 
  -8   1  17       41.12      -13.12     56.25 o 
  -7   1  17      923.45      987.42     49.59 o 
  -6   1  17      305.21      296.41     34.33 o 
  -5   1  17        0.83       16.37     26.26 o 
  -4   1  17      215.75      294.19     37.12 o 
  -3   1  17       21.13       61.62     86.80 o 
  -2   1  17      342.92      265.88     33.68 o 
  -1   1  17      250.63      291.49     34.02 o 
   0   1  17       15.69       18.52     31.45 o 
   1   1  17        3.98      -26.52     26.52 o 
   2   1  17        2.99       20.21     27.41 o 
   3   1  17        1.52       16.68     27.91 o 
   4   1  17       87.93      140.80     31.22 o 
   5   1  17        2.27        3.31     32.88 o 
   6   1  17       92.76       95.00     37.01 o 
   7   1  17        2.21       39.47     47.59 o 
   8   1  17       30.73       60.11     52.30 o 
   9   1  17       16.25      147.19     58.40 o 
  10   1  17        2.03       94.67     58.36 o 
  11   1  17       28.74       67.23     58.03 o 
  12   1  17       12.94       46.34     60.08 o 
 -22   2  17      131.08       91.96     84.96 o 
 -21   2  17      142.40      102.01     47.71 o 
 -20   2  17       26.45       25.85     43.56 o 
 -19   2  17       99.32      120.99     35.93 o 
 -18   2  17       47.00       36.54     33.51 o 
 -17   2  17       28.27       64.19     32.24 o 
 -16   2  17      132.12      172.14     33.85 o 
 -15   2  17      186.36      167.44     41.30 o 
 -14   2  17       27.28        8.34     35.90 o 
 -13   2  17      221.24      193.20     38.51 o 
 -12   2  17      842.51      874.47     53.59 o 
 -11   2  17      208.35      207.54     37.37 o 
 -10   2  17       50.60      -10.02     31.12 o 
  -9   2  17        1.65      -17.00     29.92 o 
  -8   2  17       52.54      -23.10     28.75 o 
  -7   2  17       98.01       96.81     32.40 o 
  -6   2  17      209.22      181.99     47.80 o 
  -5   2  17      212.26      240.79     35.67 o 
  -4   2  17      278.01      287.49     36.65 o 
  -3   2  17      100.59       60.79     25.44 o 
  -2   2  17        6.72       -5.06     23.99 o 
  -1   2  17       24.55       18.92     24.14 o 
   0   2  17      186.05      161.17     27.42 o 
   1   2  17      443.82      386.59     38.97 o 
   2   2  17       58.14       41.53     41.10 o 
   3   2  17      504.43      473.53     48.60 o 
   4   2  17      578.12      573.32     52.42 o 
   5   2  17       19.92        9.51     35.49 o 
   6   2  17        1.59        5.61     42.78 o 
   7   2  17        0.55      -26.52     38.43 o 
   8   2  17       81.04      101.85     55.99 o 
   9   2  17      227.89      318.04     65.46 o 
  10   2  17      260.07      237.90     68.59 o 
  11   2  17      190.51      183.09     67.97 o 
 -20   3  17      222.67      255.30     42.51 o 
 -19   3  17      287.46      338.35     42.22 o 
 -18   3  17      729.16      894.32    107.14 o 
 -17   3  17      227.64      320.41     56.62 o 
 -16   3  17       99.08       61.62     42.31 o 
 -15   3  17      169.84      213.32     59.09 o 
 -14   3  17      137.48       87.47     38.07 o 
 -13   3  17       18.16       38.09     37.70 o 
 -12   3  17      985.67      977.30     59.24 o 
 -11   3  17       75.86      145.38     40.14 o 
 -10   3  17      681.77      628.35     50.01 o 
  -9   3  17      425.60      401.33     44.54 o 
  -8   3  17      328.30      276.92     32.80 o 
  -7   3  17        9.84        6.51     26.68 o 
  -6   3  17        5.38      -19.21     25.58 o 
  -5   3  17       17.90       -6.42     26.51 o 
  -4   3  17       68.69       71.30     35.48 o 
  -3   3  17      214.01      205.28     39.04 o 
  -2   3  17      338.31      380.00     54.59 o 
  -1   3  17      150.55      242.32     40.39 o 
   0   3  17      119.38      107.83     37.04 o 
   1   3  17      109.28      175.25     38.30 o 
   2   3  17        0.27      -20.72     38.79 o 
   3   3  17      158.61      119.23     43.71 o 
   4   3  17      274.07      250.16     49.20 o 
   5   3  17        9.21       29.27     41.90 o 
   6   3  17      151.36      232.79     47.39 o 
   7   3  17      372.75      311.23     49.88 o 
   8   3  17       37.56      106.87     44.86 o 
   9   3  17      162.29      146.78     64.81 o 
 -16   4  17       92.25       77.52     46.47 o 
 -15   4  17      325.26      391.32     82.95 o 
 -14   4  17      436.49      423.62     52.42 o 
 -13   4  17      603.81      576.67     55.86 o 
 -12   4  17      339.23      381.84     50.43 o 
 -11   4  17       52.30       41.22     48.52 o 
 -10   4  17      167.05      201.65     44.96 o 
  -9   4  17      141.60      207.84     45.65 o 
  -8   4  17       72.66      109.99     41.44 o 
  -7   4  17      305.64      306.56     45.64 o 
  -6   4  17      262.71      238.17     43.65 o 
  -5   4  17      587.81      466.10     58.72 o 
  -4   4  17      500.80      463.11     55.40 o 
  -3   4  17      425.87      415.81     57.92 o 
  -2   4  17      154.52      166.08     41.19 o 
  -1   4  17       81.36       66.46     39.66 o 
   0   4  17      411.79      329.10     61.65 o 
   1   4  17      247.43      311.78     52.35 o 
   2   4  17      323.85      266.30     50.85 o 
   3   4  17      104.98      106.82     64.62 o 
   4   4  17      104.59      142.60     48.03 o 
   5   4  17      116.11      144.30     48.94 o 
 -22   0  18     1050.31     1332.68    140.33 o 
 -21   0  18      835.47      967.84    125.77 o 
 -20   0  18      960.54     1102.76    128.04 o 
 -19   0  18      291.09      309.07     99.45 o 
 -18   0  18      166.88      307.20     97.16 o 
 -17   0  18      102.53       37.90     85.15 o 
 -16   0  18        3.00       27.08     78.62 o 
 -15   0  18      166.83       93.59     82.70 o 
 -14   0  18      483.74      469.07     92.87 o 
 -13   0  18      551.87      554.01     92.67 o 
 -12   0  18     1301.22     1206.38    116.58 o 
 -11   0  18     1519.44     1453.53    107.81 o 
 -10   0  18     1577.47     1306.57    115.66 o 
  -9   0  18      275.14      395.81     82.48 o 
  -8   0  18      102.40       33.40     69.27 o 
  -7   0  18     1709.26     1548.34    124.13 o 
  -6   0  18      914.31     1298.31    121.05 o 
  -5   0  18      169.98      217.86     74.20 o 
  -4   0  18     1022.97     1181.26    109.31 o 
  -3   0  18     1034.34      892.56     95.73 o 
  -2   0  18       70.36       81.29     64.08 o 
  -1   0  18      174.86      356.72     73.82 o 
   0   0  18       57.30       48.33     62.34 o 
   1   0  18      919.68      868.47     91.25 o 
   2   0  18     1369.82     1245.74    109.66 o 
   3   0  18     2388.93     2392.95    130.08 o 
   4   0  18     1939.04     1726.90    119.85 o 
 -22   1  18        8.70      -65.18     65.18 o 
 -21   1  18        4.07      -63.02     63.02 o 
 -20   1  18       10.81       47.99     66.02 o 
 -19   1  18      323.25      380.52     72.00 o 
 -18   1  18      931.47     1011.57     86.47 o 
 -17   1  18      745.52      850.93     57.16 o 
 -16   1  18      260.64      371.13     35.83 o 
 -15   1  18      276.91      307.41     33.48 o 
 -14   1  18      212.97      297.72     41.40 o 
 -13   1  18        9.97      -11.09     32.56 o 
 -12   1  18       39.53        5.44     27.23 o 
 -11   1  18      118.75      149.38     34.68 o 
 -10   1  18     1291.01     1297.37     55.81 o 
  -9   1  18      816.66      766.06     58.57 o 
  -8   1  18      318.84      411.97     42.25 o 
  -7   1  18      747.28      727.71     46.93 o 
  -6   1  18      361.15      421.25     48.87 o 
  -5   1  18      140.76      145.36     31.41 o 
  -4   1  18        2.23       -8.98     27.34 o 
  -3   1  18     1004.13     1020.82     53.60 o 
  -2   1  18      845.51      814.94     46.83 o 
  -1   1  18      341.98      385.78     37.86 o 
   0   1  18      811.60      831.14     51.91 o 
   1   1  18     1085.64     1077.61     53.91 o 
   2   1  18      869.89      913.68     48.38 o 
   3   1  18       16.46       47.97     35.93 o 
   4   1  18      134.96      119.77     62.03 o 
   5   1  18      344.09      375.96     45.50 o 
   6   1  18      547.02      635.49     70.47 o 
   7   1  18      206.21      245.21     58.00 o 
   8   1  18      742.99      934.57     84.49 o 
   9   1  18      717.29      713.06     80.96 o 
  10   1  18      370.12      472.43     74.14 o 
  11   1  18        4.38       90.47     61.31 o 
 -21   2  18       91.81       27.12     46.43 o 
 -20   2  18       75.40       38.65     59.48 o 
 -19   2  18      418.01      445.65     43.88 o 
 -18   2  18      123.72       90.29     40.13 o 
 -17   2  18      154.86      170.26     38.89 o 
 -16   2  18       26.46      -28.82     39.57 o 
 -15   2  18      381.15      400.81     48.46 o 
 -14   2  18      144.07      128.03     41.34 o 
 -13   2  18      369.84      335.14     50.14 o 
 -12   2  18      401.08      508.59     47.83 o 
 -11   2  18      891.12      940.99     55.91 o 
 -10   2  18       21.00       45.70     34.72 o 
  -9   2  18      238.57      228.71     38.66 o 
  -8   2  18       32.37      -19.42     23.68 o 
  -7   2  18      300.66      258.17     38.60 o 
  -6   2  18      750.01      825.53     50.67 o 
  -5   2  18      556.83      603.74     45.59 o 
  -4   2  18     1711.48     1603.69     62.83 o 
  -3   2  18      989.33      968.57     53.26 o 
  -2   2  18      339.11      306.50     39.16 o 
  -1   2  18       25.04        1.70     31.18 o 
   0   2  18       28.04       29.36     36.11 o 
   1   2  18      444.67      464.16     47.98 o 
   2   2  18      422.27      487.44     62.05 o 
   3   2  18      817.63      815.80     59.81 o 
   4   2  18      505.08      520.19     52.29 o 
   5   2  18      555.17      577.40     55.11 o 
   6   2  18      154.06      169.02     44.77 o 
   7   2  18        0.79       18.96     51.29 o 
   8   2  18        2.81       73.56     57.22 o 
   9   2  18      320.45      419.67     71.58 o 
 -18   3  18      260.87      254.13     41.01 o 
 -17   3  18       76.34       79.93     56.62 o 
 -16   3  18      321.65      298.50     49.76 o 
 -15   3  18       93.98       87.43     43.90 o 
 -14   3  18      153.66       78.68     40.02 o 
 -13   3  18       65.38       44.23     40.21 o 
 -12   3  18        4.91      -30.22     37.76 o 
 -11   3  18       64.92       12.74     43.34 o 
 -10   3  18      346.81      321.98     45.73 o 
  -9   3  18      190.59      192.62     41.95 o 
  -8   3  18      473.94      441.83     46.65 o 
  -7   3  18      152.93      132.66     46.01 o 
  -6   3  18      248.14      214.78     40.80 o 
  -5   3  18      111.64      132.27     38.34 o 
  -4   3  18       16.80       23.34     35.59 o 
  -3   3  18      173.66      204.47     40.67 o 
  -2   3  18       78.53       57.63     37.13 o 
  -1   3  18      381.38      350.95     62.65 o 
   0   3  18      272.93      308.84     44.00 o 
   1   3  18      469.26      429.69     53.67 o 
   2   3  18      136.64      183.42     47.86 o 
   3   3  18        0.68       27.34     42.63 o 
   4   3  18      131.74      162.96     47.49 o 
   5   3  18      113.33      162.45     48.06 o 
   6   3  18      281.61      213.83     72.60 o 
   7   3  18      206.79      318.79     51.80 o 
 -14   4  18      120.04       94.68    101.66 o 
 -13   4  18        4.13      -41.82     41.82 o 
 -12   4  18       24.03       37.40     43.46 o 
 -11   4  18      232.98      236.44     47.67 o 
 -10   4  18       70.61       54.84     43.37 o 
  -9   4  18       68.78       54.55     43.13 o 
  -8   4  18       10.03        7.86     41.32 o 
  -7   4  18        4.45       -7.44     40.40 o 
  -6   4  18        6.24        4.97     29.88 o 
  -5   4  18      370.09      364.00     48.62 o 
  -4   4  18      596.75      571.44     53.04 o 
  -3   4  18      263.91      219.13     44.32 o 
  -2   4  18        4.26      -34.29     38.83 o 
  -1   4  18       89.79      117.72     42.52 o 
   0   4  18        0.87        0.28     45.69 o 
   1   4  18      114.64      119.38     54.84 o 
   2   4  18       18.32       12.29     47.14 o 
 -21   1  19      185.00      214.82     72.52 o 
 -20   1  19       19.37      -27.30     64.39 o 
 -19   1  19       10.12       16.91     65.63 o 
 -18   1  19        0.81       -3.28     62.47 o 
 -17   1  19       27.47       -7.48     61.49 o 
 -16   1  19        3.10      -55.62     55.62 o 
 -15   1  19        1.66      -36.99     57.59 o 
 -14   1  19        6.50       10.72     56.32 o 
 -13   1  19      101.65       60.89     56.31 o 
 -12   1  19        0.19       35.36     52.05 o 
 -11   1  19       90.71       94.35     76.36 o 
 -10   1  19       57.42      -20.23     20.23 o 
  -9   1  19        1.89       -7.20     49.85 o 
  -8   1  19       29.92      -39.19     39.19 o 
  -7   1  19      210.04      191.37     35.44 o 
  -6   1  19      420.55      328.68     38.59 o 
  -5   1  19       39.34       26.68     30.34 o 
  -4   1  19      167.74      214.59     39.36 o 
  -3   1  19        6.47        8.96     32.37 o 
  -2   1  19       31.13       33.61     46.19 o 
  -1   1  19      178.79      163.43     42.46 o 
   0   1  19       23.10        9.96     34.80 o 
   1   1  19       97.29      111.36     33.77 o 
   2   1  19      135.96      108.20     49.82 o 
   3   1  19       91.46       65.04     74.39 o 
   4   1  19      257.92      271.86     44.45 o 
   5   1  19       41.89       27.48     46.55 o 
   6   1  19       62.71      134.44     52.85 o 
   7   1  19       37.68      163.35     54.54 o 
   8   1  19        0.97       -4.13     51.02 o 
   9   1  19      186.45      232.62     63.23 o 
 -19   2  19      127.17      126.58     40.97 o 
 -18   2  19       77.02      103.05     36.67 o 
 -17   2  19      123.30       75.17     45.56 o 
 -16   2  19       22.41        5.49     41.41 o 
 -15   2  19        0.97       -3.86     39.95 o 
 -14   2  19      315.04      344.62     44.88 o 
 -13   2  19      233.13      193.56     43.52 o 
 -12   2  19        7.85      -18.17     36.21 o 
 -11   2  19      324.00      319.58     43.97 o 
 -10   2  19      487.56      534.83     48.37 o 
  -9   2  19      112.81       37.48     27.13 o 
  -8   2  19       71.19       37.18     35.37 o 
  -7   2  19       69.64       56.33     35.16 o 
  -6   2  19        4.92       -9.45     33.13 o 
  -5   2  19      120.57      172.78     37.42 o 
  -4   2  19      596.26      531.93     58.97 o 
  -3   2  19      389.84      392.27     42.81 o 
  -2   2  19        3.40       15.62     33.94 o 
  -1   2  19       50.79       10.49     34.10 o 
   0   2  19       19.49      -10.96     33.36 o 
   1   2  19        9.27      -11.68     36.76 o 
   2   2  19      184.14      168.97     44.33 o 
   3   2  19       63.60       18.96     41.10 o 
   4   2  19       42.63       63.06     41.39 o 
   5   2  19      383.04      443.99     53.01 o 
   6   2  19       90.70       78.07     54.70 o 
   7   2  19       23.64       14.01     54.22 o 
 -16   3  19       70.43       87.05     51.81 o 
 -15   3  19       31.73      102.68     51.81 o 
 -14   3  19      154.39      130.02     44.98 o 
 -13   3  19       27.56       33.42     42.05 o 
 -12   3  19        1.41      -33.08     39.62 o 
 -11   3  19        7.22      -38.12     38.12 o 
 -10   3  19       42.48       36.37     39.96 o 
  -9   3  19       10.79      -37.99     38.10 o 
  -8   3  19      568.72      486.30     49.11 o 
  -7   3  19      103.93      143.70     41.18 o 
  -6   3  19      297.59      290.21     44.45 o 
  -5   3  19      201.01      171.02     41.72 o 
  -4   3  19        2.41      -14.68     36.54 o 
  -3   3  19       14.21       31.09     37.75 o 
  -2   3  19       48.27       63.94     39.54 o 
  -1   3  19       95.93      115.69     41.27 o 
   0   3  19      138.59      204.32     48.21 o 
   1   3  19      229.68      243.39     50.96 o 
   2   3  19      593.28      487.86     57.40 o 
   3   3  19      176.87      153.19     48.47 o 
   4   3  19        1.80      -16.15     45.38 o 
  -9   4  19      241.34      124.03     46.15 o 
  -8   4  19       84.39       93.13     44.43 o 
  -7   4  19      378.55      357.32     50.68 o 
  -6   4  19      318.91      273.93     48.75 o 
  -5   4  19      218.84      162.34     55.24 o 
  -4   4  19      581.16      581.04     54.53 o 
  -3   4  19      294.68      376.94     49.92 o 
 -19   0  20      109.20      212.53    104.76 o 
 -18   0  20      138.55       57.14     96.79 o 
 -17   0  20      534.27      555.76    115.47 o 
 -16   0  20      484.23      536.53    110.78 o 
 -15   0  20        1.09      -57.20     85.72 o 
 -14   0  20      801.74      833.65    115.85 o 
 -13   0  20     1256.06     1349.03    134.01 o 
 -11   0  20      341.13      267.56     89.47 o 
 -10   0  20      938.20      958.29    112.03 o 
  -9   0  20      486.21      620.35     97.99 o 
  -8   0  20      183.24      200.45     83.21 o 
  -7   0  20        1.91      -66.23     66.23 o 
  -6   0  20       76.43       13.29     72.89 o 
  -5   0  20      551.65      490.92     92.13 o 
  -4   0  20      821.04      832.33    103.30 o 
  -3   0  20      244.86      174.14     77.38 o 
  -2   0  20     1106.20     1207.34    119.44 o 
  -1   0  20     1018.37      722.42     96.93 o 
   0   0  20      220.06      222.99     78.58 o 
   1   0  20       22.89        3.21     70.77 o 
   2   0  20       33.36       96.84     71.03 o 
   3   0  20       68.76       55.12     67.24 o 
 -19   1  20        3.19      -38.13     65.53 o 
 -18   1  20        2.88      -61.26     61.26 o 
 -17   1  20      355.79      375.39     73.42 o 
 -16   1  20      279.56      271.66     70.04 o 
 -15   1  20      446.70      497.50    132.65 o 
 -14   1  20      828.45      819.65     81.19 o 
 -13   1  20      552.55      497.20    101.23 o 
 -12   1  20       69.31       62.02     58.66 o 
 -11   1  20        4.52       -2.75     51.36 o 
 -10   1  20       17.92       -7.09     60.62 o 
  -9   1  20      516.01      560.14     69.47 o 
  -8   1  20      475.58      457.13     65.03 o 
  -7   1  20      370.81      485.18     65.84 o 
  -6   1  20      653.47      694.02    127.62 o 
  -5   1  20     1268.14     1122.07     80.19 o 
  -4   1  20       87.02       86.99     55.24 o 
  -3   1  20      145.76       80.35     59.34 o 
  -2   1  20        0.28       -6.99     50.69 o 
  -1   1  20      403.42      368.16     60.81 o 
   0   1  20      200.22      180.54     79.65 o 
   1   1  20      272.31      208.76     54.38 o 
   2   1  20      738.87      600.57     90.52 o 
   3   1  20      516.79      585.99     88.03 o 
   4   1  20      331.32      292.87     76.77 o 
   5   1  20      161.53      211.24     55.38 o 
 -17   2  20      451.63      558.25     64.05 o 
 -16   2  20      112.86      134.99     46.78 o 
 -15   2  20        8.90       21.45     41.35 o 
 -14   2  20      164.50       49.11     43.57 o 
 -13   2  20       91.19       91.51     41.37 o 
 -12   2  20      270.82      391.01     47.73 o 
 -11   2  20      709.21      638.55     70.83 o 
 -10   2  20      129.14      133.92     40.64 o 
  -9   2  20      400.76      230.49     40.76 o 
  -8   2  20      163.40       79.38     38.22 o 
  -7   2  20       29.43       75.79     36.85 o 
  -6   2  20      546.39      633.90     50.17 o 
  -5   2  20      196.86      171.49     40.04 o 
  -4   2  20       25.14       27.01     36.51 o 
  -3   2  20      122.03      164.76     39.28 o 
  -2   2  20      849.88      836.20     53.79 o 
  -1   2  20      155.51      146.41     39.45 o 
   0   2  20       28.51       15.01     67.68 o 
   1   2  20        3.17        9.96     52.21 o 
   2   2  20        1.77       -5.93     50.01 o 
   3   2  20        4.06       51.87     57.24 o 
   4   2  20      143.62      133.35     46.72 o 
 -13   3  20      190.49      155.71     46.98 o 
 -12   3  20       16.86       12.22     42.48 o 
 -11   3  20       90.18       41.94     42.40 o 
 -10   3  20        9.44       34.97     49.36 o 
  -9   3  20       72.50       17.65     41.24 o 
  -8   3  20      205.31      255.99     55.25 o 
  -7   3  20      232.07      261.05     45.96 o 
  -6   3  20      356.29      311.13     47.44 o 
  -5   3  20      102.13       50.72     45.89 o 
  -4   3  20       46.40        2.72     39.28 o 
  -3   3  20       71.19       76.66     41.67 o 
  -2   3  20       13.65      -21.81     73.19 o 
  -1   3  20       92.47       44.24     40.64 o 
   0   3  20       57.12      118.40     47.60 o 
   1   3  20      108.34      100.06     48.19 o 
 -17   1  21        0.61      -62.37     62.37 o 
 -16   1  21        7.62      -73.25     73.25 o 
 -15   1  21        0.81      -16.74     76.35 o 
 -14   1  21       16.43      -56.63     93.30 o 
 -13   1  21      528.63      363.71     77.30 o 
 -12   1  21      397.26      365.56     69.00 o 
 -11   1  21       34.63      -22.02     35.59 o 
 -10   1  21        7.33      -40.71     55.63 o 
  -9   1  21       43.24       12.21     55.84 o 
  -8   1  21        0.25      -29.60     53.58 o 
  -7   1  21        0.65      -51.05     55.61 o 
  -6   1  21       42.82       36.96     57.09 o 
  -5   1  21        1.06      -53.28     53.28 o 
  -4   1  21        1.08        5.59     53.68 o 
  -3   1  21        2.99      -23.94     57.56 o 
  -2   1  21      168.78       62.15     53.58 o 
  -1   1  21        5.04      -25.97    107.64 o 
   0   1  21       40.30        8.06     51.98 o 
   1   1  21       36.03       43.58     51.61 o 
   2   1  21       59.22       75.05     72.09 o 
   3   1  21       86.92       53.63     73.95 o 
 -14   2  21        2.20       41.19     56.99 o 
 -13   2  21        0.33       16.03     40.65 o 
 -12   2  21      116.97      167.58     43.78 o 
 -11   2  21       61.80       15.58     38.45 o 
 -10   2  21       16.74      -15.19     19.12 o 
  -9   2  21      208.06      180.02     42.54 o 
  -8   2  21      120.66       92.72     39.28 o 
  -7   2  21        1.54       69.63     53.20 o 
  -6   2  21        4.63      -33.74     42.44 o 
  -5   2  21       51.29       56.32     37.52 o 
  -4   2  21       12.26        2.34     37.09 o 
  -3   2  21       78.50      106.85     39.61 o 
  -2   2  21      168.42      102.92     39.78 o 
  -1   2  21      135.02      137.87     40.63 o 
   0   2  21       10.63       -0.38     41.67 o 
   1   2  21       23.10       39.36     57.66 o 
 -14   0  22      134.00      -17.36     89.87 o 
 -13   0  22      184.74      -20.60     20.60 o 
 -12   0  22      181.15      147.92     89.22 o 
 -11   0  22        8.81        8.11     82.36 o 
 -10   0  22      102.61      101.70     86.83 o 
  -9   0  22      130.10      162.35     88.64 o 
  -8   0  22      848.23      699.47    109.64 o 
  -7   0  22      264.40      249.40     91.37 o 
  -6   0  22       53.23       57.81     83.93 o 
  -5   0  22       15.88      -77.08     77.08 o 
  -4   0  22        5.72        1.26     82.24 o 
  -3   0  22      620.96      689.45    103.88 o 
  -2   0  22       39.19       99.66     82.37 o 
  -1   0  22      144.38      170.59     85.11 o 
   0   0  22     1208.72     1178.47    114.79 o 
 -13   1  22      626.29      663.59     79.59 o 
 -12   1  22      861.27      539.68    246.98 o 
 -11   1  22      432.13      528.38     74.14 o 
 -10   1  22      101.53       79.32     62.32 o 
  -9   1  22      162.38       49.56     60.31 o 
  -8   1  22        2.83      -26.70     58.26 o 
  -7   1  22      214.24      182.35    109.23 o 
  -6   1  22      291.92      276.17     65.52 o 
  -5   1  22      268.93      171.74     63.70 o 
  -4   1  22      661.61      710.85     74.42 o 
  -3   1  22      468.67      431.89     67.27 o 
  -2   1  22       24.63        8.70     55.83 o 
  -1   1  22       55.15       23.37     65.27 o 
  -8   2  22      164.79      150.45     84.25 o 
  -7   2  22      650.91      486.85    100.64 o 
  -6   2  22      251.79      230.76     65.10 o 
                                                 
